# Supplementary material for: Reciprocal crosstalk between Th17 and mesothelial cells promotes metastasis‐associated adhesion of ovarian cancer cells
Source: Clin Transl Med. 2024 Apr 2;14(4):e1604. doi: 10.1002/ctm2.1604 (PMC10988119; doi:10.1002/ctm2.1604)
Supplement: Supplementary file 2 — Supporting Information [file CTM2-14-e1604-s001.xlsx]

## Sheet: Contents
		Contents
		S1	Patient data and use of patient-derived materials
		S2	Primers used for RT-qPCR analyses
		S3	scRNA-Seq analysis of genes induced by IL-17A/TNF, Onco-BC and marker genes
		S4	RNA-Seq of IL-17A/TNF-treated mesothelial cells (FDR <0.05 for IL-17A+TNF)
		S5	Genes enriched by Molecular Signature (MSigDB) hallmark pathway analysis
		S6	Secreted proteins induced by IL-17A and TNF (PEA-based affinity proteomics)

## Sheet: Table S1
Patient Data
Patient ID	Diagnosis	FIGO	Age range*	cell type	condition	used for
						RNASeq	scRNAseq	OLINK of secretome	RT-qPCR	FACS	IF Phalloidin	IF ZO-1	Adhesion	Immunohistochemistry	conditioned media	IL-17R staining
OC_26	HGSC	IIIB	8	Omentum	ex vivo									•
OC_27	HGSC	IIIC	8	Omentum	ex vivo									•
OC_54	HGSC	IIIC	8	Omentum	ex vivo									•
OC_58	HGSC	IIIB	9	Tumor	OCMI/5% FCS								•
OC_66	HGSC	IIIC	8	Omentum	ex vivo									•
OC_67	peritoneal, G2		9	Omentum	ex vivo									•
OC_84	HGSC	IIIC	9	Omentum	ex vivo									•
OC_102	Borderline		6	Omentum	ex vivo									•
OC_114	HGSC	IIIC	6	Omentum	ex vivo									•
OC_122	HGSC	IIIC	8	Omentum	ex vivo									•
OC_180	HGSC	IIIC	7	Omentum	ex vivo									•
OC_216	HGSC	IIIC	10	TAL/PBMC	ex vivo					•
OC_221	HGSC	IIIC	6	TAL/PBMC	ex vivo					•
OC_222	HGSC	IIIC	9	TAL/PBMC	ex vivo					•
OC_223	HGSC	IIIC	9	TAL/PBMC	ex vivo					•
OC_226	HGSC	IIIC	5	HPMC	OCMI/5% FCS	•		•	•		•	•	•		•
OC_238	HGSC	IIIC	8	TAL/PBMC	ex vivo					•
OC_251	HGSC	IIIC	7	TAL/PBMC	ex vivo					•
OC_255	HGSC	IIIC	8	TAL/PBMC	ex vivo					•
OC_259	HGSC	IIIC	6	TAL/PBMC	ex vivo					•
OC_260	benign (Teratom)		6	Omentum	ex vivo									•
OC_262	HGSC	IIIC	6	HPMC	OCMI/5% FCS	•		•	•
OC_272	HGSC	IIIC	8	HPMC	OCMI/5% FCS						•	•				•
OC_279	benign (Liver cirrhosis)		9	Omentum	ex vivo									•
OC_288	HGSC	IIB	6	HPMC	OCMI/5% FCS	•		•	•						•
OC_294	HGSC	IIIC	7	TAL/PBMC	ex vivo					•
OC_299	HGSC	IIIC	8	HPMC	OCMI/5% FCS	•		•	•		•		•		•
OC_301	HGSC	IIIC	8	HPMC	OCMI/5% FCS	•		•	•		•	•	•		•
OC_316	HGSC	IIIC	6	HPMC	OCMI/5% FCS		•
OC_317	HGSC	IIIC	8	HPMC	OCMI/5% FCS		•
OC_318	HGSC	IIIC	7	HPMC	OCMI/5% FCS		•
Tam_34	Borderline		3	Omentum	ex vivo									•
				*Age range	Age (years)
				3	20-29
				4	30-39
				5	40-49
				6	50-59
				7	60-69
				8	70-79
				9	80-89
				10	90-99

## Sheet: Table S2
qPCR Primer
	forward	reverse
hCDH1	CAGCACGTACACAGCCCTAA	ACCTGAGGCTTTGGATTCCT
hCDH2	TGGGAATCCGACGAATGGATGAAAG	GGTGGAGCTGTGGGGTCATTGTCAG
hFN1	CAGTGGAATGCACCACAGCCATCTC	TGGTAGCTTCCTTCCAACGGCCTACA
hKRT19	AGCTCCAGATGAGCAGGTCCGAGGT	TCCGTTTCTGCCAGTGTGTCTTCCA
hMMP2	TCCGTTTCTGCCAGTGTGTCTTCCA	CTGTCTGGGGCAGTCCAAAG
hSNAI1	CCTTCTCTAGGCCCTGGCTGCTACAA	GCACACGCCTGGCACTGGTACTTCT
hSNAI2	TTTCAGACCCCCATGCCATT	GAAAAAGGCTTCTCCCCCGTG
hVEGFA	ATGACGAGGGCCTGGAGTGT	GGGATTTCTTGGGCTTTCGTTT
hZEB1	AGGATGACCTGCCAACAGACCA	TCCTTTCTGTCATCCTCCCAGCA
hP0	CCTTCTCCTTTGGGCTGGTCATCCA	CAGACACTGGCAACATTGCGGACAC

## Sheet: Table S3
scRNA-Seq data; full dataset at E-MTAB-13498
name	gene_stable_id	source	positive cell count
ABCB1	ENSG00000085563	BD Oncopanel	19
ABCG2	ENSG00000118777	BD Oncopanel	1
ACTA2	ENSG00000107796	BD Oncopanel	1462
ACTR3B	ENSG00000133627	BD Oncopanel	37
ADAM23	ENSG00000114948	BD Oncopanel	0
ADGRL3	ENSG00000150471	Custom	0
ADIPOQ	ENSG00000181092	Custom	0
AIMP1	ENSG00000164022	BD Oncopanel	534
AKR1C1	ENSG00000187134	BD Oncopanel	0
AKT1	ENSG00000142208	BD Oncopanel	1810
ALCAM	ENSG00000170017	BD Oncopanel	782
ALDH1A1	ENSG00000165092	BD Oncopanel	765
ALOX15	ENSG00000161905	Custom	2099
ALOX15B	ENSG00000179593	Custom	23
ANGPT1	ENSG00000154188	BD Oncopanel	0
ANGPTL4	ENSG00000167772	Custom	3207
ANLN	ENSG00000011426	BD Oncopanel	383
APC	ENSG00000134982	BD Oncopanel	26
APOA1	ENSG00000118137	Custom	141
AQP1	ENSG00000240583	Custom	4605
AR	ENSG00000169083	BD Oncopanel	3
AREG	ENSG00000109321	BD Oncopanel	2948
ARG1	ENSG00000118520	BD Oncopanel	0
ARG2	ENSG00000081181	BD Oncopanel	90
ATM	ENSG00000149311	BD Oncopanel	119
AXIN2	ENSG00000168646	BD Oncopanel	376
AZU1	ENSG00000172232	BD Oncopanel	0
BAD	ENSG00000002330	BD Oncopanel	366
BATF2	ENSG00000168062	Custom	23
BAX	ENSG00000087088	BD Oncopanel	1276
BBC3	ENSG00000105327	BD Oncopanel	0
BCHE	ENSG00000114200	Custom	363
BCL2	ENSG00000171791	BD Oncopanel	13
BCL2L11	ENSG00000153094	BD Oncopanel	563
BCL6	ENSG00000113916	BD Oncopanel	587
BIRC5	ENSG00000089685	BD Oncopanel	850
BLVRA	ENSG00000106605	BD Oncopanel	2552
BMP1	ENSG00000168487	BD Oncopanel	1630
BPI	ENSG00000101425	BD Oncopanel	2
BRCA1	ENSG00000012048	BD Oncopanel	132
C1QA	ENSG00000173372	BD Oncopanel	591
C1QB	ENSG00000173369	BD Oncopanel	598
C1QC	ENSG00000159189	BD Oncopanel	503
C1S	ENSG00000182326	BD Oncopanel	6987
C4A	ENSG00000244731	BD Oncopanel	0
C8A	ENSG00000157131	Custom	0
CA12	ENSG00000074410	BD Oncopanel	3913
CASP3	ENSG00000164305	BD Oncopanel	375
CASP5	ENSG00000137757	BD Oncopanel	3
CAV1	ENSG00000105974	BD Oncopanel	4592
CCL20	ENSG00000115009	Custom	245
CCL3	ENSG00000277632	BD Oncopanel	392
CCL4	ENSG00000275302	BD Oncopanel	2
CCL5	ENSG00000271503	BD Oncopanel	1001
CCN4	ENSG00000104415	BD Oncopanel	254
CCNA1	ENSG00000133101	BD Oncopanel	717
CCNB1	ENSG00000134057	BD Oncopanel	428
CCND1	ENSG00000110092	BD Oncopanel	797
CCND2	ENSG00000118971	BD Oncopanel	622
CCNE1	ENSG00000105173	BD Oncopanel	1068
CCNE2	ENSG00000175305	BD Oncopanel	11
CCR2	ENSG00000121807	BD Oncopanel	92
CCR4	ENSG00000183813	BD Oncopanel	2
CCR5	ENSG00000160791	BD Oncopanel	210
CCR6	ENSG00000112486	BD Oncopanel	0
CCR7	ENSG00000126353	BD Oncopanel	135
CD14	ENSG00000170458	BD Oncopanel	1659
CD163	ENSG00000177575	BD Oncopanel	316
CD19	ENSG00000177455	BD Oncopanel	13
CD24	ENSG00000272398	BD Oncopanel	2469
CD244	ENSG00000122223	BD Oncopanel	31
CD247	ENSG00000198821	BD Oncopanel	0
CD27	ENSG00000139193	BD Oncopanel	104
CD274	ENSG00000120217	BD Oncopanel	71
CD28	ENSG00000178562	BD Oncopanel	14
CD38	ENSG00000004468	BD Oncopanel	14
CD3D	ENSG00000167286	BD Oncopanel	474
CD3E	ENSG00000198851	BD Oncopanel	654
CD3G	ENSG00000160654	BD Oncopanel	124
CD4	ENSG00000010610	BD Oncopanel	1532
CD40	ENSG00000101017	BD Oncopanel	259
CD40LG	ENSG00000102245	BD Oncopanel	0
CD44	ENSG00000026508	BD Oncopanel	1659
CD46	ENSG00000117335	BD Oncopanel	4943
CD69	ENSG00000110848	BD Oncopanel	493
CD74	ENSG00000019582	BD Oncopanel	9983
CD79A	ENSG00000105369	BD Oncopanel	79
CD79B	ENSG00000007312	BD Oncopanel	27
CD80	ENSG00000121594	BD Oncopanel	13
CD86	ENSG00000114013	BD Oncopanel	814
CD8A	ENSG00000153563	BD Oncopanel	376
CDC20	ENSG00000117399	BD Oncopanel	605
CDC6	ENSG00000094804	BD Oncopanel	97
CDC7	ENSG00000097046	BD Oncopanel	144
CDCA7	ENSG00000144354	BD Oncopanel	305
CDCP1	ENSG00000163814	BD Oncopanel	365
CDH1	ENSG00000039068	BD Oncopanel	1712
CDH13	ENSG00000140945	BD Oncopanel	5
CDH2	ENSG00000170558	Custom	0
CDH3	ENSG00000062038	BD Oncopanel	630
CDH4	ENSG00000179242	Custom	0
CDH6	ENSG00000113361	BD Oncopanel	307
CDK2	ENSG00000123374	BD Oncopanel	364
CDKN1A	ENSG00000124762	BD Oncopanel	5178
CDKN1C	ENSG00000129757	BD Oncopanel	117
CDKN2A	ENSG00000147889	BD Oncopanel	1350
CDKN2B	ENSG00000147883	BD Oncopanel	134
CENPA	ENSG00000115163	BD Oncopanel	135
CENPF	ENSG00000117724	BD Oncopanel	377
CEP55	ENSG00000138180	BD Oncopanel	491
CES1	ENSG00000198848	Custom	0
CGN	ENSG00000143375	Custom	465
CIITA	ENSG00000179583	BD Oncopanel	73
CLDN15	ENSG00000106404	Custom	44
CLDN3	ENSG00000165215	BD Oncopanel	3
CLDN4	ENSG00000189143	BD Oncopanel	2554
CLDN7	ENSG00000181885	BD Oncopanel	2137
CLIC5	ENSG00000112782	Custom	1181
COL16A1	ENSG00000084636	Custom	17
COL1A1	ENSG00000108821	BD Oncopanel	6523
COL1A2	ENSG00000164692	BD Oncopanel	6719
COL2A1	ENSG00000139219	BD Oncopanel	642
COL3A1	ENSG00000168542	BD Oncopanel	6722
COL9A1	ENSG00000112280	BD Oncopanel	407
CPNE9	ENSG00000144550	Custom	0
CRIP1	ENSG00000213145	Custom	0
CSF1	ENSG00000184371	BD Oncopanel	997
CST6	ENSG00000175315	BD Oncopanel	6
CTLA4	ENSG00000163599	BD Oncopanel	254
CTNNB1	ENSG00000168036	BD Oncopanel	2394
CTSD	ENSG00000117984	BD Oncopanel	141
CTSG	ENSG00000100448	BD Oncopanel	0
CTSW	ENSG00000172543	BD Oncopanel	568
CX3CR1	ENSG00000168329	BD Oncopanel	57
CXCL1	ENSG00000163739	Custom	2176
CXCL12	ENSG00000107562	BD Oncopanel	2996
CXCL14	ENSG00000145824	BD Oncopanel	331
CXCL16	ENSG00000161921	BD Oncopanel	4211
CXCL3	ENSG00000163734	Custom	235
CXCL5	ENSG00000163735	Custom	0
CXCL6	ENSG00000124875	Custom	1142
CXCL8	ENSG00000169429	BD Oncopanel	1099
CXCR1	ENSG00000163464	BD Oncopanel	0
CXCR3	ENSG00000186810	BD Oncopanel	463
CXCR4	ENSG00000121966	BD Oncopanel	2547
CXXC5	ENSG00000171604	BD Oncopanel	173
DAPL1	ENSG00000163331	Custom	335
DCK	ENSG00000156136	BD Oncopanel	374
DCN	ENSG00000011465	BD Oncopanel	6142
DEFA3	ENSG00000239839	BD Oncopanel	0
DEFA4	ENSG00000164821	BD Oncopanel	0
DEPP1	ENSG00000165507	Custom	488
DIABLO	ENSG00000184047	BD Oncopanel	0
DIO2	ENSG00000211448	Custom	2
DKK1	ENSG00000107984	BD Oncopanel	12
DLG3	ENSG00000082458	Custom	0
DPYS	ENSG00000147647	Custom	1302
DTL	ENSG00000143476	BD Oncopanel	16
EBF4	ENSG00000088881	BD Oncopanel	1012
EDNRA	ENSG00000151617	BD Oncopanel	8
EGF	ENSG00000138798	BD Oncopanel	0
EGFR	ENSG00000146648	BD Oncopanel	223
EGLN1	ENSG00000135766	BD Oncopanel	32
ELANE	ENSG00000197561	BD Oncopanel	0
ELN	ENSG00000049540	Custom	0
ELOB	ENSG00000103363	Custom	0
ENG	ENSG00000106991	BD Oncopanel	312
ENSG00000284779	ENSG00000284779	Custom	0
EOMES	ENSG00000163508	BD Oncopanel	0
EPCAM	ENSG00000119888	BD Oncopanel	2494
EPHA6	ENSG00000080224	BD Oncopanel	0
EPS8L1	ENSG00000131037	Custom	1
ERBB2	ENSG00000141736	BD Oncopanel	2052
ERBB3	ENSG00000065361	BD Oncopanel	378
ERBB4	ENSG00000178568	BD Oncopanel	23
ESM1	ENSG00000164283	BD Oncopanel	0
ESR1	ENSG00000091831	BD Oncopanel	503
EVL	ENSG00000196405	BD Oncopanel	2072
FAM110C	ENSG00000184731	Custom	1700
FAM153B	ENSG00000289731	Custom	0
FAM228A	ENSG00000186453	Custom	0
FAP	ENSG00000078098	BD Oncopanel	912
FBLN1	ENSG00000077942	BD Oncopanel	4535
FCER1G	ENSG00000158869	Custom	2286
FCGR2A	ENSG00000143226	Custom	472
FCGR3A	ENSG00000203747	BD Oncopanel	1068
FCRLA	ENSG00000132185	BD Oncopanel	3
FGF1	ENSG00000113578	Custom	1208
FGF18	ENSG00000156427	BD Oncopanel	339
FGFR4	ENSG00000160867	BD Oncopanel	9
FLT1	ENSG00000102755	BD Oncopanel	1
FN1	ENSG00000115414	BD Oncopanel	7712
FOXA1	ENSG00000129514	BD Oncopanel	0
FOXC1	ENSG00000054598	BD Oncopanel	134
FOXO1	ENSG00000150907	BD Oncopanel	533
FOXP3	ENSG00000049768	BD Oncopanel	40
FST	ENSG00000134363	Custom	1205
FYB1	ENSG00000082074	BD Oncopanel	207
G0S2	ENSG00000123689	Custom	7
GAPDH	ENSG00000111640	BD Oncopanel	11277
GATA3	ENSG00000107485	BD Oncopanel	0
GBP4	ENSG00000162654	Custom	84
GBP5	ENSG00000154451	Custom	4
GLI1	ENSG00000111087	BD Oncopanel	3
GNLY	ENSG00000115523	BD Oncopanel	457
GPNMB	ENSG00000136235	BD Oncopanel	2125
GPR160	ENSG00000173890	BD Oncopanel	16
GPR176	ENSG00000166073	Custom	273
GRB7	ENSG00000141738	BD Oncopanel	86
GSTP1	ENSG00000084207	BD Oncopanel	10484
GZMA	ENSG00000145649	BD Oncopanel	542
GZMB	ENSG00000100453	BD Oncopanel	1144
GZMH	ENSG00000100450	BD Oncopanel	435
GZMK	ENSG00000113088	BD Oncopanel	295
GZMM	ENSG00000197540	BD Oncopanel	0
HAS1	ENSG00000105509	Custom	5
HAVCR2	ENSG00000135077	BD Oncopanel	1070
HIC1	ENSG00000177374	BD Oncopanel	3
HIF1A	ENSG00000100644	BD Oncopanel	5511
HLA-A	ENSG00000206503	BD Oncopanel	10419
HLA-DQA1	ENSG00000196735	BD Oncopanel	1225
HLA-DQB1	ENSG00000179344	BD Oncopanel	48
HLA-DRA	ENSG00000204287	BD Oncopanel	6216
HLA-DRB1	ENSG00000196126	BD Oncopanel	4782
HOXD11	ENSG00000128713	Custom	0
HP	ENSG00000257017	Custom	7106
HPR	ENSG00000261701	Custom	6855
HPRT1	ENSG00000165704	BD Oncopanel	1123
HRAS	ENSG00000174775	BD Oncopanel	10
HSD17B6	ENSG00000025423	Custom	962
ICOS	ENSG00000163600	BD Oncopanel	103
ICOSLG	ENSG00000160223	BD Oncopanel	0
ID1	ENSG00000125968	BD Oncopanel	479
IFNG	ENSG00000111537	BD Oncopanel	49
IFNGR1	ENSG00000027697	BD Oncopanel	3022
IGF1	ENSG00000017427	BD Oncopanel	1965
IGF1R	ENSG00000140443	BD Oncopanel	63
IGF2	ENSG00000167244	Custom	0
IGFBP3	ENSG00000146674	BD Oncopanel	3036
IGFBP5	ENSG00000115461	BD Oncopanel	2416
IGFBP7	ENSG00000163453	BD Oncopanel	4529
IGFL2	ENSG00000204866	Custom	29
IGHD	ENSG00000211898	BD Oncopanel	30
IGHE	ENSG00000211891	BD Oncopanel	0
IGHG1	ENSG00000211896	BD Oncopanel	440
IGHG3	ENSG00000211897	BD Oncopanel	45
IGHM	ENSG00000211899	BD Oncopanel	184
IGKC	ENSG00000211592	BD Oncopanel	797
IGLC3	ENSG00000211679	BD Oncopanel	6
IKZF2	ENSG00000030419	BD Oncopanel	44
IL12A	ENSG00000168811	BD Oncopanel	17
IL13	ENSG00000169194	BD Oncopanel	0
IL17F	ENSG00000112116	BD Oncopanel	0
IL17RA	ENSG00000177663	Custom	0
IL17RB	ENSG00000056736	Custom	67
IL17RC	ENSG00000163702	Custom	0
IL17RD	ENSG00000144730	Custom	19
IL17RE	ENSG00000163701	Custom	3
IL18	ENSG00000150782	BD Oncopanel	3288
IL1B	ENSG00000125538	BD Oncopanel	901
IL1RN	ENSG00000136689	BD Oncopanel	531
IL2	ENSG00000109471	BD Oncopanel	0
IL21	ENSG00000138684	BD Oncopanel	0
IL22	ENSG00000127318	BD Oncopanel	0
IL2RA	ENSG00000134460	BD Oncopanel	20
IL32	ENSG00000008517	Custom	668
IL33	ENSG00000137033	Custom	35
IL4	ENSG00000113520	BD Oncopanel	0
IL5	ENSG00000113525	BD Oncopanel	0
IL6	ENSG00000136244	BD Oncopanel	1668
IL7R	ENSG00000168685	BD Oncopanel	154
INMT	ENSG00000241644	Custom	2048
IRF4	ENSG00000137265	BD Oncopanel	616
IRF8	ENSG00000140968	Custom	496
ITGA6	ENSG00000091409	BD Oncopanel	36
ITGAE	ENSG00000083457	BD Oncopanel	111
ITGAX	ENSG00000140678	BD Oncopanel	1096
ITGB1	ENSG00000150093	BD Oncopanel	7175
ITGB2	ENSG00000160255	BD Oncopanel	2778
ITGB4	ENSG00000132470	Custom	51
ITLN1	ENSG00000179914	Custom	2525
ITLN2	ENSG00000158764	Custom	70
JCAD	ENSG00000165757	Custom	0
JCHAIN	ENSG00000132465	BD Oncopanel	797
JUN	ENSG00000177606	BD Oncopanel	3901
KDR	ENSG00000128052	BD Oncopanel	1996
KIF2C	ENSG00000142945	BD Oncopanel	326
KIT	ENSG00000157404	BD Oncopanel	28
KLK10	ENSG00000129451	Custom	1630
KLK5	ENSG00000167754	Custom	540
KLK7	ENSG00000169035	Custom	2459
KRAS	ENSG00000133703	BD Oncopanel	1487
KRT14	ENSG00000186847	BD Oncopanel	209
KRT17	ENSG00000128422	BD Oncopanel	684
KRT18	ENSG00000111057	BD Oncopanel	8750
KRT19	ENSG00000171345	BD Oncopanel	7085
KRT5	ENSG00000186081	BD Oncopanel	2384
KRT72	ENSG00000170486	BD Oncopanel	1
KRT8	ENSG00000170421	BD Oncopanel	7433
KRT81	ENSG00000205426	BD Oncopanel	65
LAG3	ENSG00000089692	BD Oncopanel	142
LAMP1	ENSG00000185896	BD Oncopanel	3450
LCK	ENSG00000182866	BD Oncopanel	253
LCN2	ENSG00000148346	Custom	1165
LGALS1	ENSG00000100097	BD Oncopanel	9658
LGALS3	ENSG00000131981	BD Oncopanel	8531
LGALS9	ENSG00000168961	BD Oncopanel	2737
LIN9	ENSG00000183814	BD Oncopanel	11
LPCAT1	ENSG00000153395	BD Oncopanel	10
LPL	ENSG00000175445	Custom	45
LTA	ENSG00000226979	BD Oncopanel	5
LTB	ENSG00000227507	BD Oncopanel	11
LYZ	ENSG00000090382	BD Oncopanel	2184
MAL2	ENSG00000147676	Custom	1899
MALAT1	ENSG00000251562	BD Oncopanel	61
MAP2K4	ENSG00000065559	BD Oncopanel	109
MAPK1	ENSG00000100030	BD Oncopanel	661
MAPK3	ENSG00000102882	BD Oncopanel	151
MAPK8	ENSG00000107643	BD Oncopanel	144
MAPT	ENSG00000186868	BD Oncopanel	31
MCM6	ENSG00000076003	BD Oncopanel	907
MDM2	ENSG00000135679	BD Oncopanel	44
MELK	ENSG00000165304	BD Oncopanel	401
MGMT	ENSG00000170430	BD Oncopanel	122
MIA	ENSG00000261857	BD Oncopanel	0
MKI67	ENSG00000148773	BD Oncopanel	7
MLH1	ENSG00000076242	BD Oncopanel	595
MLPH	ENSG00000115648	BD Oncopanel	409
MME	ENSG00000196549	BD Oncopanel	11
MMP11	ENSG00000099953	BD Oncopanel	557
MMP2	ENSG00000087245	BD Oncopanel	1598
MMP3	ENSG00000149968	Custom	0
MMP9	ENSG00000100985	BD Oncopanel	7
MPO	ENSG00000005381	BD Oncopanel	0
MSC	ENSG00000178860	Custom	146
MT1B	ENSG00000169688	Custom	0
MT1G	ENSG00000125144	Custom	2645
MT1H	ENSG00000205358	Custom	460
MT1M	ENSG00000205364	Custom	4762
MTAP	ENSG00000099810	BD Oncopanel	17
MTDH	ENSG00000147649	BD Oncopanel	811
MUC1	ENSG00000185499	BD Oncopanel	2179
MXRA5	ENSG00000101825	Custom	2504
MYB	ENSG00000118513	BD Oncopanel	37
MYBL2	ENSG00000101057	BD Oncopanel	1467
MYC	ENSG00000136997	BD Oncopanel	5064
NAMPT	ENSG00000105835	Custom	2764
NAT1	ENSG00000171428	BD Oncopanel	0
NCAM1	ENSG00000149294	BD Oncopanel	26
NDC80	ENSG00000080986	BD Oncopanel	74
NEAT1	ENSG00000245532	BD Oncopanel	7856
NFKBIZ	ENSG00000144802	Custom	2529
NKG7	ENSG00000105374	BD Oncopanel	847
NME1	ENSG00000239672	BD Oncopanel	4942
NOD2	ENSG00000167207	Custom	17
NOTCH1	ENSG00000148400	BD Oncopanel	2
NR3C1	ENSG00000113580	BD Oncopanel	147
NRG1	ENSG00000157168	BD Oncopanel	0
NUF2	ENSG00000143228	BD Oncopanel	267
NUSAP1	ENSG00000137804	BD Oncopanel	0
OGN	ENSG00000106809	Custom	899
OVCH2	ENSG00000183378	Custom	0
PCDH10	ENSG00000138650	Custom	0
PCK1	ENSG00000124253	Custom	384
PDCD1	ENSG00000188389	BD Oncopanel	0
PDGFA	ENSG00000197461	BD Oncopanel	42
PDGFB	ENSG00000100311	BD Oncopanel	338
PDGFRA	ENSG00000134853	BD Oncopanel	3197
PDGFRB	ENSG00000113721	BD Oncopanel	1198
PGR	ENSG00000082175	BD Oncopanel	1
PHGDH	ENSG00000092621	BD Oncopanel	5131
PI3	ENSG00000124102	Custom	1069
PITRM1	ENSG00000107959	BD Oncopanel	793
PLA2G2A	ENSG00000188257	Custom	5483
PLAAT1	ENSG00000127252	BD Oncopanel	14
PLAU	ENSG00000122861	BD Oncopanel	792
PODXL	ENSG00000128567	Custom	3268
POU2F2	ENSG00000028277	Custom	37
POU5F1	ENSG00000204531	BD Oncopanel	48
PPP2R2A	ENSG00000221914	BD Oncopanel	1913
PRC1	ENSG00000198901	BD Oncopanel	0
PRDM2	ENSG00000116731	BD Oncopanel	13
PRF1	ENSG00000180644	BD Oncopanel	621
PROM1	ENSG00000007062	BD Oncopanel	329
PTEN	ENSG00000171862	BD Oncopanel	21
PTGDS	ENSG00000107317	BD Oncopanel	30
PTGS2	ENSG00000073756	BD Oncopanel	939
PTPRC	ENSG00000081237	BD Oncopanel	636
PTTG1	ENSG00000164611	BD Oncopanel	1209
PTX3	ENSG00000163661	Custom	665
PVR	ENSG00000073008	BD Oncopanel	116
PYCARD	ENSG00000103490	BD Oncopanel	0
QSOX2	ENSG00000165661	BD Oncopanel	46
RAB3B	ENSG00000169213	Custom	2
RAB7A	ENSG00000075785	BD Oncopanel	2371
RARA	ENSG00000131759	BD Oncopanel	154
RARB	ENSG00000077092	BD Oncopanel	86
RASD1	ENSG00000108551	Custom	0
RASSF1	ENSG00000068028	BD Oncopanel	320
RB1	ENSG00000139687	BD Oncopanel	573
RECQL5	ENSG00000108469	BD Oncopanel	150
RFC4	ENSG00000163918	BD Oncopanel	817
RHCG	ENSG00000140519	Custom	11
RHOB	ENSG00000143878	BD Oncopanel	6591
RNASE2	ENSG00000169385	BD Oncopanel	321
RNASE3	ENSG00000169397	BD Oncopanel	2
RNASE4	ENSG00000258818	BD Oncopanel	0
RNASE6	ENSG00000169413	BD Oncopanel	1524
ROS1	ENSG00000047936	BD Oncopanel	0
RRM2	ENSG00000171848	BD Oncopanel	401
RUNDC1	ENSG00000198863	BD Oncopanel	36
RUNX3	ENSG00000020633	BD Oncopanel	446
S100A4	ENSG00000196154	BD Oncopanel	4477
S100A8	ENSG00000143546	BD Oncopanel	29
S100A9	ENSG00000163220	BD Oncopanel	1452
S1PR1	ENSG00000170989	BD Oncopanel	129
SAA1	ENSG00000173432	Custom	14
SAA2	ENSG00000134339	Custom	283
SAA2-SAA4	ENSG00000255071	Custom	0
SAA4	ENSG00000148965	Custom	0
SAMSN1	ENSG00000155307	Custom	666
SCARA5	ENSG00000168079	Custom	76
SCGB3A1	ENSG00000161055	Custom	9
SCUBE2	ENSG00000175356	BD Oncopanel	3
SELE	ENSG00000007908	BD Oncopanel	1
SELL	ENSG00000188404	BD Oncopanel	1214
SELP	ENSG00000174175	BD Oncopanel	20
SEMA3B	ENSG00000012171	Custom	0
SERPINB10	ENSG00000242550	Custom	0
SERPINB2	ENSG00000197632	Custom	2319
SERPINE1	ENSG00000106366	BD Oncopanel	3165
SFN	ENSG00000175793	BD Oncopanel	25
SFRP1	ENSG00000104332	BD Oncopanel	68
SFRP4	ENSG00000106483	BD Oncopanel	96
SFTPD	ENSG00000133661	Custom	12
SHISA3	ENSG00000178343	Custom	4
SLC2A3	ENSG00000059804	BD Oncopanel	3067
SLC39A6	ENSG00000141424	BD Oncopanel	1033
SLCO2B1	ENSG00000137491	Custom	43
SLIT2	ENSG00000145147	BD Oncopanel	1781
SMPX	ENSG00000091482	Custom	43
SMTNL2	ENSG00000188176	Custom	217
SNAI1	ENSG00000124216	Custom	126
SNAI2	ENSG00000019549	BD Oncopanel	1783
SOD2	ENSG00000291237	Custom	5156
SOX2	ENSG00000181449	BD Oncopanel	9
SPARCL1	ENSG00000152583	BD Oncopanel	2808
SPDEF	ENSG00000124664	BD Oncopanel	0
SPHK1	ENSG00000176170	BD Oncopanel	209
SPRR2F	ENSG00000244094	Custom	22
SRC	ENSG00000197122	BD Oncopanel	752
STAT1	ENSG00000115415	BD Oncopanel	2102
STAT4	ENSG00000138378	BD Oncopanel	36
STAT5A	ENSG00000126561	BD Oncopanel	101
STAT6	ENSG00000166888	BD Oncopanel	477
STEAP4	ENSG00000127954	Custom	606
STK32B	ENSG00000152953	BD Oncopanel	16
TARP	ENSG00000289746	BD Oncopanel	0
TCF4	ENSG00000196628	BD Oncopanel	0
TCL1A	ENSG00000100721	BD Oncopanel	264
TCTN1	ENSG00000204852	BD Oncopanel	555
TDO2	ENSG00000151790	Custom	562
TFF3	ENSG00000160180	BD Oncopanel	43
TGFA	ENSG00000163235	Custom	26
TGFB1	ENSG00000105329	BD Oncopanel	15
TGFB2	ENSG00000092969	Custom	0
TGFB3	ENSG00000119699	BD Oncopanel	1005
TGM1	ENSG00000092295	Custom	1997
THBD	ENSG00000178726	Custom	155
THBS1	ENSG00000137801	BD Oncopanel	1084
THEMIS	ENSG00000172673	Custom	1
THY1	ENSG00000154096	BD Oncopanel	3318
TIGIT	ENSG00000181847	BD Oncopanel	25
TLR1	ENSG00000174125	BD Oncopanel	61
TMEM45B	ENSG00000151715	BD Oncopanel	7
TNC	ENSG00000041982	Custom	384
TNF	ENSG00000232810	BD Oncopanel	448
TNFRSF14	ENSG00000157873	BD Oncopanel	0
TNFRSF18	ENSG00000186891	BD Oncopanel	1
TNFRSF1A	ENSG00000067182	BD Oncopanel	1304
TNFRSF4	ENSG00000186827	BD Oncopanel	0
TNFRSF9	ENSG00000049249	BD Oncopanel	0
TNFSF13	ENSG00000161955	BD Oncopanel	0
TNFSF13B	ENSG00000102524	BD Oncopanel	1732
TNFSF14	ENSG00000125735	Custom	4
TNFSF4	ENSG00000117586	BD Oncopanel	65
TNFSF9	ENSG00000125657	BD Oncopanel	137
TOX4	ENSG00000092203	Custom	0
TP73	ENSG00000078900	BD Oncopanel	6
TRAC	ENSG00000277734	BD Oncopanel	481
TRAT1	ENSG00000163519	Custom	0
TRBC2	ENSG00000211772	BD Oncopanel	658
TRDC	ENSG00000211829	BD Oncopanel	1214
TRPA1	ENSG00000104321	Custom	2
TSLP	ENSG00000145777	BD Oncopanel	9
TSPYL5	ENSG00000180543	BD Oncopanel	481
TWIST1	ENSG00000122691	BD Oncopanel	316
TYMS	ENSG00000176890	BD Oncopanel	771
UBE2C	ENSG00000175063	BD Oncopanel	733
UBE2T	ENSG00000077152	BD Oncopanel	583
UPK3B	ENSG00000243566	Custom	845
VCAM1	ENSG00000162692	BD Oncopanel	3177
VEGFA	ENSG00000112715	BD Oncopanel	3941
VIM	ENSG00000026025	BD Oncopanel	10004
VIPR2	ENSG00000106018	Custom	18
VSIR	ENSG00000107738	BD Oncopanel	4994
VTN	ENSG00000109072	Custom	4471
VWF	ENSG00000110799	BD Oncopanel	25
WFDC2	ENSG00000101443	Custom	6293
WFDC3	ENSG00000124116	Custom	0
XBP1	ENSG00000100219	BD Oncopanel	4724
ZAP70	ENSG00000115085	BD Oncopanel	0
ZBED2	ENSG00000177494	Custom	256
ZC3H12A	ENSG00000163874	Custom	108
ZEB1	ENSG00000148516	Custom	0
ZNF703	ENSG00000183779	BD Oncopanel	62

## Sheet: Table S4
Bulk RNAseq data (FDR <0.05 for IL-17A+TNF); raw data deposited at E-MTAB-13497
gene_stable_id	name	Expression (TPM) HPMC_OC226_IL17A+TNF	Expression (TPM) HPMC_OC226_IL17A	Expression (TPM) HPMC_OC226_TNF	Expression (TPM) HPMC_OC226_untreated	Expression (TPM) HPMC_OC262_IL17A+TNF	Expression (TPM) HPMC_OC262_IL17A	Expression (TPM) HPMC_OC262_TNF	Expression (TPM) HPMC_OC262_untreated	Expression (TPM) HPMC_OC288_IL17A+TNF	Expression (TPM) HPMC_OC288_IL17A	Expression (TPM) HPMC_OC288_TNF	Expression (TPM) HPMC_OC288_untreated	Expression (TPM) HPMC_OC299_IL17A+TNF	Expression (TPM) HPMC_OC299_IL17A	Expression (TPM) HPMC_OC299_TNF	Expression (TPM) HPMC_OC299_untreated	Expression (TPM) HPMC_OC301_IL17A+TNF	Expression (TPM) HPMC_OC301_IL17A	Expression (TPM) HPMC_OC301_TNF	Expression (TPM) HPMC_OC301_untreated	Comparison IL17A - untreated FDR (edgeRPaired)	Comparison IL17A - untreated log2FC (edgeRPaired)	Comparison TNF - untreated FDR (edgeRPaired)	Comparison TNF - untreated log2FC (edgeRPaired)	Comparison IL17A+TNF - untreated FDR (edgeRPaired)	Comparison IL17A+TNF - untreated log2FC (edgeRPaired)
ENSG00000108342	CSF3	76.7438	5.30493	4.09032	0.0498408	104.208	6.93761	3.57714	0.104099	131.213	11.2028	7.25453	0.419159	152.034	5.00715	4.20593	0.10144	281.533	28.619	7.35392	0.235948	4.0740600000000005e-182	5.94995	2.2058400000000002e-74	4.8129	0.0	9.6267
ENSG00000173432	SAA1	204.306	35.5755	27.7659	1.61344	58.496	1.57051	7.844	0.129611	267.232	17.859	18.4633	1.04377	170.279	3.77833	8.01665	0.252599	387.547	85.2661	17.8684	1.99765	1.14605e-140	4.7915	4.985869999999999e-65	3.94657	0.0	7.70887
ENSG00000124102	PI3	116.635	46.1785	27.1483	8.95578	298.516	92.7533	73.4936	22.5466	378.799	137.403	99.6148	23.0324	162.272	33.7559	33.1559	12.2059	643.9	319.211	93.8144	44.5168	3.72509e-26	2.2951	1.00317e-27	1.54722	0.0	3.79902
ENSG00000136696	IL36B	0.0	0.0	0.0	0.0	0.0	0.0	0.050451	0.0491842	0.780465	0.0494675	0.201622	0.0	0.0	0.0	0.0	0.0	0.125055	0.191458	0.126347	0.0					0.00114208	3.36996
ENSG00000043039	BARX2	0.15219	0.194987	0.0	0.0	0.111517	0.0	0.0	0.0	0.153307	0.145754	0.148518	0.0972537	0.147133	0.0938799	0.0	0.0	0.736939	0.564124	0.082728	0.0875917					0.000199897	2.646
ENSG00000183734	ASCL2	0.650777	0.0625337	0.13342	0.059339	0.822582	0.312868	0.508519	0.185906	1.63889	0.373955	0.635076	0.0	0.566239	0.120432	0.0	0.483084	0.367643	0.603062	0.159189	0.0					0.000166376	2.58607
ENSG00000167941	SOST	0.0420907	0.0	0.0862929	0.0	0.693949	0.0404712	0.328898	0.16032	0.169599	0.0403109	0.246452	0.0	0.203461	0.0	0.0399841	0.0	0.135876	0.0	0.0343199	0.0363376					0.000128835	2.52914
ENSG00000012223	LTF	0.163152	0.0	0.0	0.0	0.0448313	0.130729	0.239039	0.0776789	0.465658	0.156253	0.39804	0.0260648	0.157731	0.0754816	0.180817	0.0252314	0.13167	0.100793	0.155202	0.0234753			2.64495e-05	2.52256	0.000188209	2.37992
ENSG00000163017	ACTG2	0.141132	0.0339038	0.0723361	0.0321718	0.349026	0.237478	0.206777	0.26878	0.248795	0.135164	0.0344318	0.0676409	0.750438	0.195883	0.435723	0.130957	1.19595	0.0653922	0.115076	0.0					0.000832633	2.29712
ENSG00000111245	MYL2	0.220305	0.211693	0.301107	0.0669593	0.726431	0.211828	0.143456	0.139853	0.665767	0.0703296	0.429979	0.0703907	0.0709951	0.0679488	0.279038	0.13628	0.414855	0.0680506	0.119754	0.0					0.000510515	2.19106
ENSG00000124205	EDN3	0.211082	0.0338051	0.0360627	0.0	0.0580017	0.0	0.0687251	0.0	0.141755	0.0336927	0.0	0.0	0.0340115	0.0325521	0.0334196	0.0979314	0.511055	0.0978027	0.172112	0.0911151					0.00131513	2.18882
ENSG00000162367	TAL1	0.343644	0.11007	0.156561	0.139263	0.0209839	0.0550703	0.0186475	0.0	0.038463	0.0365681	0.0	0.0	0.0553711	0.0353301	0.0181358	0.0	0.154075	0.0707662	0.0467	0.0164818					0.00117206	2.04893
ENSG00000198848	CES1	5.83289	0.72184	1.76658	1.53109	11.5351	6.1608	7.46691	5.13346	17.6272	10.4953	11.2981	13.7236	11.1073	2.903	5.49898	1.96812	24.9634	1.84269	3.02655	1.22076	0.942225	0.0344447	0.0534465	0.587637	0.0054785	1.97995
ENSG00000162891	IL20	0.372266	0.5008	0.228962	0.203664	0.163668	0.0715885	0.0	0.141793	0.675	0.213915	0.0	0.0713668	0.431878	0.206673	0.212181	0.13817	1.02148	0.48296	0.182123	0.0642766					0.000607509	1.95654
ENSG00000113805	CNTN3	0.117187	0.0375354	0.0600632	0.0	0.0858694	0.0938985	0.0381544	0.0	0.688611	0.261874	0.43838	0.299545	0.188823	0.162649	0.111322	0.018123	0.1261	0.144793	0.175178	0.0505847	0.0765033	1.1144	0.0133428	1.30487	0.000139836	1.91158
ENSG00000188626	GOLGA8M	0.356231	0.293405	0.1565	0.0	0.11187	0.146796	0.0	0.0969179	0.820221	0.341167	0.645611	0.195122	1.08239	0.470882	0.676803	0.236105	0.123211	0.0471588	0.0414947	0.0878684					0.000180509	1.88391
ENSG00000100012	SEC14L3	0.0	0.0521553	0.0278192	0.0	0.253545	0.208755	0.0265077	0.0516841	0.0	0.0	0.0	0.0	0.131184	0.175778	0.0257803	0.0251818	0.438038	0.150892	0.0885127	0.140575					0.00199534	1.84712
ENSG00000118156	ZNF541	0.500187	0.120159	0.341822	0.247043	0.0916285	0.0400785	0.0407133	0.0198455	0.293918	0.0199598	0.061015	0.0199772	0.181338	0.0385683	0.0791922	0.038677	0.151377	0.115878	0.0	0.0359849			0.519875	0.453523	0.000109009	1.82736
ENSG00000110375	UPK2	0.517347	0.0994246	0.530322	0.283036	0.909811	0.596929	1.21277	0.394105	0.729603	0.396376	0.504865	0.09918	0.500158	0.478697	0.0982907	0.0	0.918544	0.0958829	0.168733	0.178653					0.000787565	1.8249
ENSG00000170961	HAS2	0.569813	0.197114	0.140185	0.0207827	4.35904	0.745129	3.13904	0.694518	10.286	5.67547	6.82849	6.57615	0.925481	0.316346	0.519643	0.169194	0.790964	0.295699	0.724797	0.669023	0.885028	-0.0754721	0.0244558	0.992127	0.00350793	1.82068
ENSG00000163449	TMEM169	0.0799121	0.0255961	0.109222	0.0971538	0.322057	0.230512	0.0520363	0.126824	0.160998	0.127555	0.0519894	0.0255331	0.206019	0.0246473	0.0759125	0.0247168	0.193477	0.0493686	0.0217195	0.0					0.00138282	1.77122
ENSG00000013293	SLC7A14	0.200143	0.0824224	0.117236	0.0434509	0.0261885	0.0183278	0.0465453	0.0181506	0.0384023	0.0182552	0.027902	0.0274066	0.101354	0.044093	0.0543216	0.00884345	0.0	0.0	0.0466263	0.0					0.00219476	1.7482
ENSG00000134321	RSAD2	1.71562	0.487074	0.299771	0.159989	0.235712	0.131219	1.77096	0.0742575	0.17675	0.0746853	0.74199	0.0934377	1.4136	0.162353	0.537079	0.198991	0.173072	0.216796	0.143068	0.235633	0.467407	0.450515	0.0261415	1.74192	0.00363414	1.7456
ENSG00000187553	CYP26C1	0.33579	0.0967991	0.172106	0.030618	0.258354	0.32287	0.0655968	0.0639497	0.202953	0.0964771	0.196613	0.032187	0.259707	0.124282	0.0637968	0.249264	0.70459	0.0933509	0.0821387	0.144946					0.000412477	1.73911
ENSG00000169248	CXCL11	0.488357	0.156422	0.111246	0.0	0.506947	0.052174	0.212002	0.0516696	0.109321	0.0	0.529527	0.0520124	0.157377	0.200832	0.412368	0.201398	0.481707	0.804534	0.884878	0.18738	0.129688	1.23935	0.00013829	2.0326	0.00325144	1.73704
ENSG00000128285	MCHR1	0.101691	0.0	0.0694944	0.0927238	0.0931431	0.0651855	0.0993271	0.0	0.546334	0.0324636	0.198475	0.162459	0.229396	0.0	0.0	0.0	0.136781	0.0314117	0.0552777	0.0585276					0.00286781	1.73677
ENSG00000135914	HTR2B	0.0	0.0	0.0	0.0406076	0.367121	0.214106	0.391495	0.169629	0.314032	0.127954	0.0	0.0	0.387496	0.206038	0.0846115	0.0413238	0.143765	0.0	0.217876	0.076895					0.0055517	1.72873
ENSG00000184408	KCND2	0.247162	0.0	0.135126	0.0150245	0.126776	0.0792173	0.0804722	0.0470709	0.365166	0.142026	0.337679	0.173738	0.06372	0.213451	0.0782639	0.0305789	0.039894	0.0	0.0537414	0.0			0.00660129	1.38523	0.000791305	1.68919
ENSG00000142224	IL19	0.674922	0.364803	0.216203	0.115389	0.0463642	0.0811191	0.0	0.120502	0.297446	0.121197	0.123495	0.20217	0.326249	0.234187	0.200357	0.156565	2.75749	0.273628	0.0343948	0.109251					0.0259409	1.67443
ENSG00000196549	MME	4.44654	0.662437	1.84914	0.492399	2.33	1.02743	1.47017	0.798683	14.3751	10.0686	11.2798	10.5289	3.67675	0.627252	1.5608	0.586374	4.3489	2.57665	2.8855	2.50958	0.61998	0.0945752	0.0153855	0.831226	0.00269038	1.672
ENSG00000113739	STC2	48.679	14.62	24.2143	10.3394	161.201	109.207	134.07	88.9386	105.881	58.7764	68.6555	51.3389	101.795	59.7845	74.7985	41.9918	197.522	38.3073	59.0863	23.6149	1.02353e-09	0.450751	8.74259e-08	0.842092	0.000115982	1.65478
ENSG00000171517	LPAR3	0.710591	0.105048	0.364207	0.0498408	0.165218	0.131394	0.10678	0.182173	0.192718	0.0785241	0.240039	0.0523949	0.396336	0.227598	0.2077	0.152159	0.198511	0.151959	0.0445692	0.0471895					0.00198272	1.625
ENSG00000183145	RIPPLY3	1.10499	0.176965	0.141588	0.0	0.404842	0.177078	0.314796	0.0438416	0.139138	0.176377	0.179721	0.132398	0.534137	0.170406	0.656052	0.341772	0.631671	0.469319	0.41295	0.39748			0.100328	0.866072	0.0124233	1.62335
ENSG00000273259		1.26039	0.211946	0.549101	0.229849	1.09095	0.393865	0.646323	0.210031	2.12665	2.6556	2.42921	2.5975	0.365554	0.116623	0.299327	0.0584757	2.33953	0.905182	1.36169	0.680071	0.567974	0.266559	0.0177914	0.826083	0.00156009	1.59725
ENSG00000137959	IFI44L	6.08604	0.996349	2.51088	0.671405	1.77557	0.708004	1.8641	0.772706	4.93486	2.83519	3.13825	3.24097	2.12109	0.264188	1.17056	0.320707	0.909572	0.779826	1.05375	0.622717	0.868351	0.0666549	0.000716911	1.08081	0.0037931	1.59469
ENSG00000196136	SERPINA3	0.77672	0.157128	0.293337	0.149101	0.707687	0.255496	0.419262	0.136245	1.48249	1.78139	1.5758	1.72416	0.21737	0.0756519	0.174753	0.0379326	1.56711	0.606123	0.883315	0.423508	0.473462	0.315682	0.0303449	0.768063	0.00109429	1.59411
ENSG00000132000	PODNL1	1.41487	0.169945	0.207193	0.046075	1.29131	0.631626	0.839057	0.216526	1.17074	0.725912	1.13417	0.75076	0.708354	0.11689	0.600023	0.49232	0.509756	0.23413	0.247211	0.348993	0.97828	0.0276057	0.0735742	0.678821	0.014234	1.56547
ENSG00000171864	PRND	0.0	0.0466529	0.0248843	0.0221348	0.346864	0.163389	0.189689	0.0693471	0.342351	0.511475	0.284277	0.139614	0.117344	0.0449237	0.161423	0.0	0.0	0.0674865	0.0	0.0209573	0.00690642	1.67966			0.00761611	1.56461
ENSG00000127928	GNGT1	18.6816	3.91298	14.7176	3.86619	33.1766	10.2529	29.7287	9.794	54.3417	16.2833	33.0613	16.1768	23.2559	5.98209	16.0317	5.45359	10.4013	8.79207	13.4526	11.0541	0.954503	-0.0149833	3.64188e-06	1.24315	0.000280859	1.55467
ENSG00000236383	CCDC200	0.450988	0.123817	0.132086	0.117491	0.566509	0.495584	0.440505	0.184047	0.649	0.370215	0.188618	0.247024	0.0622863	0.178841	0.306012	0.179345	0.467956	0.238812	0.315194	0.0					0.00504132	1.52995
ENSG00000183486	MX2	9.19955	3.01164	4.50712	1.48029	0.929366	0.433607	2.2244	0.27912	2.63476	0.820588	2.37642	1.53454	4.11997	0.458995	1.64929	0.543977	0.309351	0.376104	0.367701	0.467183	0.907821	0.0835791	0.00357677	1.26368	0.0138073	1.52276
ENSG00000138650	PCDH10	0.672578	0.106107	0.277837	0.0549196	3.16112	1.55401	2.61797	1.68237	0.626955	0.0961398	0.274296	0.144335	0.562887	0.157905	0.734276	0.130406	0.0324058	0.0372098	0.057296	0.09533	0.873581	-0.0937023	0.00283812	1.13027	0.0250095	1.52093
ENSG00000100505	TRIM9	0.201978	0.0114166	0.0243581	0.0216667	0.0783529	0.0799672	0.0928388	0.0339403	0.394953	0.170679	0.18551	0.125274	0.137836	0.0659606	0.12415	0.0551221	0.0575309	0.0220198	0.0871878	0.0512854	0.79071	0.266181	0.0875347	0.809256	0.000280687	1.48805
ENSG00000105695	MAG	0.0	0.0744688	0.039721	0.0	0.106476	0.0372582	0.189242	0.147592	0.0390337	0.0	0.0	0.0371428	0.674311	0.0717086	0.110429	0.107866	0.469082	0.107724	0.284357	0.100358					0.0163918	1.48795
ENSG00000157368	IL34	1.06464	0.930021	0.892917	0.264753	0.026595	0.0465308	0.189071	0.0460809	0.146244	0.139039	0.283352	0.13916	0.421064	0.0895549	0.64359	0.0449036	0.585824	0.134534	0.591876	0.250669	0.384041	0.729457	0.000125225	1.72103	0.0029398	1.47306
ENSG00000169402	RSPH10B2	0.108676	0.182749	0.167103	0.0495465	0.223968	0.182866	0.159225	0.0517422	0.136843	0.0520403	0.185595	0.0520856	0.183865	0.226254	0.0774278	0.176471	0.241192	0.125885	0.110765	0.0					0.00947297	1.4722
ENSG00000177453	NIM1K	1.36375	0.0595655	0.73075	0.282612	0.919805	0.417225	0.242191	0.236109	1.43621	0.623357	1.11912	0.505061	0.958866	0.544898	0.618305	0.230077	0.400219	0.344662	0.303265	0.5084	0.838589	0.160168	0.105184	0.658522	0.000234649	1.44723
ENSG00000204301	NOTCH4	0.214916	0.0275352	0.146871	0.0522571	0.0708661	0.110211	0.125952	0.0136432	0.274225	0.164662	0.0838922	0.10987	0.277033	0.106059	0.176938	0.0531787	0.127193	0.132772	0.0817774	0.111324					0.000614025	1.44687
ENSG00000149506	ZP1	1.03861	0.570292	0.912567	0.225482	0.869768	0.332883	0.772928	0.18838	1.64409	0.473663	1.68926	1.09037	0.765032	0.183051	0.516806	0.137675	0.558802	0.137494	0.483921	0.298883	0.925952	-0.101358	0.000754469	1.21214	0.000191347	1.44298
ENSG00000186297	GABRA5	1.83307	0.388546	1.02242	0.0983191	1.83701	0.803509	1.3955	0.975424	2.90556	0.981044	2.0256	1.03357	1.92853	0.823118	1.28038	1.10058	3.95946	3.04761	3.01126	2.00141	0.648666	0.187986	0.00345547	0.84314	0.000360967	1.44113
ENSG00000130226	DPP6	0.841815	0.417936	0.546522	0.332619	0.154211	0.0134904	0.0822246	0.0534399	1.17306	0.322487	0.670896	0.228627	0.271282	0.0778925	0.119952	0.0650933	0.0679379	0.234028	0.171599	0.109013	0.385521	0.439411	0.00407728	0.933329	0.000162156	1.43332
ENSG00000223658	C1GALT1C1L	0.528915	0.145211	0.929453	0.551171	0.124574	0.145304	0.147606	0.0719496	0.913369	0.723641	0.589891	0.289708	1.16878	0.209743	0.28711	0.0	0.243918	0.490135	0.308047	0.130463					0.0218075	1.43289
ENSG00000138622	HCN4	0.223381	0.0268311	0.100181	0.063651	0.046036	0.0134241	0.150005	0.0797662	0.210958	0.0534838	0.054498	0.0267651	0.0944823	0.0904282	0.159151	0.0259094	0.123941	0.0646884	0.0910701	0.0361591					0.00468294	1.42987
ENSG00000118160	SLC8A2	0.155903	0.0561782	0.0199767	0.0710776	0.107099	0.0	0.0571046	0.0	0.333726	0.0746552	0.133124	0.0934	0.113042	0.0901599	0.129588	0.0	0.141548	0.0722361	0.0794499	0.168242					0.0108169	1.41178
ENSG00000205639	MFSD2B	0.948096	0.785374	0.737284	0.11924	0.341371	0.25148	0.351263	0.217918	0.263464	0.407036	0.319042	0.282039	0.600528	0.272255	0.527963	0.333694	1.16092	0.363551	0.213257	0.169346	0.0642317	0.867946	0.0389433	0.858736	0.00355766	1.4022
ENSG00000112041	TULP1	0.724237	0.173981	0.232001	0.206366	0.024876	0.0	0.132638	0.0	0.273583	0.0	0.265037	0.216942	0.131283	0.0	0.0429993	0.0420012	0.109592	0.041946	0.295263	0.0					0.0254937	1.39156
ENSG00000128165	ADM2	2.23068	1.10422	1.47823	0.554721	4.53214	3.40143	4.86385	3.11108	3.24575	3.129	2.94646	3.00213	3.18039	2.96053	3.21066	1.06629	7.3283	1.12752	1.80048	0.953165	0.024106	0.545576	0.00032705	0.824185	0.00696623	1.38881
ENSG00000203883	SOX18	0.415211	0.19949	0.0532031	0.0473246	0.684557	0.249522	0.456254	0.395375	0.0522825	0.14912	0.101298	0.0	0.551947	0.0	0.147911	0.0963185	0.12566	0.0961919	0.126958	0.134422					0.0121813	1.38255
ENSG00000144550	CPNE9	0.537887	0.387645	0.367585	0.490455	0.911446	0.689588	1.13833	0.17073	1.62551	0.429285	1.26853	0.343726	0.780024	0.0829504	0.638707	0.291145	0.578796	0.16615	0.328936	0.309577	0.937643	0.0867696	0.0152772	1.07011	0.000342775	1.37481
ENSG00000173227	SYT12	0.289342	0.139016	0.185375	0.263828	0.278272	0.156493	0.247289	0.10332	0.309684	0.121234	0.352952	0.0173342	0.314695	0.133863	0.171788	0.10068	0.116756	0.150822	0.132707	0.0468363	0.512659	0.472124	0.0361624	1.08322	0.0024886	1.36912
ENSG00000117394	SLC2A1	46.6089	12.6779	21.8268	7.83752	76.2409	52.2513	61.9085	50.0545	59.3995	35.4051	41.7876	31.4791	45.1866	25.939	33.8772	21.6484	49.4439	21.9589	23.5607	13.5781	0.0057526	0.381229	0.000313743	0.684893	0.000209049	1.36771
ENSG00000142512	SIGLEC10	0.199258	0.109411	0.116718	0.0778661	0.234655	0.109481	0.194627	0.162634	0.0	0.0272618	0.0277787	0.0	0.275197	0.210711	0.108163	0.0528262	0.275674	0.211027	0.162471	0.0737241					0.0100225	1.3613
ENSG00000116833	NR5A2	0.0934626	0.0	0.0159678	0.0142035	0.0342425	0.0149777	0.076075	0.0889977	0.298138	0.0596736	0.197617	0.0746568	0.0301191	0.0	0.0443924	0.014454	0.0879995	0.0866099	0.0762074	0.0					0.0479186	1.33356
ENSG00000161055	SCGB3A1	4.85224	2.13701	1.24348	1.65913	0.333328	0.777589	2.17224	0.0	3.05491	2.32352	2.36759	2.32554	4.10464	0.748289	1.72852	1.6884	10.932	2.62294	4.12126	3.14176	0.99315	-0.00948164	0.400135	0.397991	0.000119624	1.33161
ENSG00000276017		0.844196	0.115885	0.329665	0.14662	0.795327	0.115959	0.431919	0.0765587	1.98425	1.386	1.84381	1.19453	0.544099	0.185983	0.381878	0.223808	0.129772	0.149009	0.32778	0.208231	0.957877	0.0555637	0.0187894	0.872613	0.00404072	1.33003
ENSG00000221970	OR2A1	0.346162	0.176098	0.250478	0.111401	0.235001	0.039158	0.437561	0.135728	0.389728	0.0390028	0.139099	0.0780735	0.393719	0.0188413	0.251464	0.13226	0.0657334	0.037739	0.0996187	0.070317			0.00910779	1.07393	0.00069396	1.32781
ENSG00000128713	HOXD11	2.15386	1.52502	1.39445	1.13701	0.93449	0.163499	0.221452	0.377809	0.285484	0.325702	0.331879	0.108662	1.20554	0.26223	0.376906	0.315563	0.137231	0.0	0.0	0.0	0.839372	0.200177	0.725336	0.21218	0.000500979	1.32629
ENSG00000150637	CD226	0.101773	0.0279412	0.126681	0.0198853	0.147817	0.0209693	0.0781053	0.0622997	0.131811	0.0905069	0.0425645	0.0696812	0.133531	0.0	0.0483395	0.0134907	0.0117335	0.0606282	0.00592737	0.0313792			0.438255	0.485108	0.00386562	1.322
ENSG00000110675	ELMOD1	0.0	0.029697	0.0633606	0.0563598	0.203813	0.089148	0.0905602	0.0588574	0.716037	0.0887948	0.422233	0.177744	0.0597566	0.0	0.0293583	0.0	0.0997669	0.0	0.201595	0.0800426					0.0226488	1.3187
ENSG00000168874	ATOH8	8.26687	3.62719	5.13005	4.08042	7.31227	2.57843	5.25523	1.67523	19.5801	9.1605	16.0182	9.26669	9.08205	2.49708	5.06234	1.87016	8.87722	7.13841	6.9356	8.00691	0.648666	0.0899139	0.0550268	0.759176	0.0014175	1.29718
ENSG00000151948	GLT1D1	0.558435	0.0298114	0.254419	0.254596	0.0681993	0.059661	0.0	0.0295421	0.0	0.0297123	0.0605514	0.0594762	0.359921	0.40189	0.176829	0.143937	0.300454	0.0862485	0.0758893	0.0267837					0.0110186	1.29675
ENSG00000186453	FAM228A	0.743051	0.420003	0.134415	0.278982	0.120104	0.126081	0.0853857	0.0	0.484328	0.376745	0.213272	0.0837939	0.169027	0.0	0.166085	0.16223	0.141099	0.0405041	0.106918	0.113204					0.0137345	1.29047
ENSG00000011590	ZBTB32	0.237212	0.0	0.145897	0.0	0.46931	0.045617	0.231698	0.180704	0.0477908	0.0908726	0.0462979	0.227379	0.229331	0.131695	0.270408	0.0440219	0.229728	0.043964	0.0	0.0409578					0.0457583	1.27909
ENSG00000154269	ENPP3	0.339287	0.244518	0.318814	0.206246	0.233076	0.163116	0.359017	0.0807697	0.512668	0.16247	0.275918	0.0813056	0.136673	0.130808	0.107435	0.0787062	0.0684547	0.0262009	0.161378	0.0488187					0.00769065	1.27761
ENSG00000160716	CHRNB2	0.115382	0.142549	0.152069	0.075148	0.135878	0.0316977	0.0482998	0.0627826	0.116229	0.221005	0.289538	0.0315996	0.191225	0.106762	0.0626325	0.0611786	0.199538	0.16802	0.174719	0.0711505			0.0214214	1.1429	0.0038936	1.27591
ENSG00000284695		2.56448	0.389089	1.52194	0.492282	4.22805	1.94669	2.10936	0.642623	12.3727	7.7559	9.22014	7.24513	1.17439	0.499556	0.384652	0.375723	15.5768	8.75534	16.7282	10.6037	0.881237	0.0960712	0.0127624	0.664567	0.000324941	1.26176
ENSG00000159212	CLIC6	0.295258	0.174595	0.2561	0.248513	0.0499273	0.0	0.0665527	0.0	0.4347	0.195766	0.42112	0.195936	0.461109	0.168123	0.107877	0.105373	0.146637	0.126282	0.111114	0.0392155			0.173052	0.689367	0.004737	1.25817
ENSG00000124440	HIF3A	0.448239	0.0717862	0.199109	0.0272475	0.0821122	0.0287328	0.0	0.0995926	0.481632	0.186023	0.379102	0.243473	0.0577795	0.0138251	0.184515	0.0277281	0.0844077	0.0276916	0.0974625	0.0386972	0.684518	-0.380844	0.0939305	0.960284	0.0240446	1.25656
ENSG00000151012	SLC7A11	13.8473	3.67792	12.4588	2.96012	73.3576	52.7473	81.6514	53.2296	21.7814	16.1309	20.6316	17.7297	25.9801	16.1782	29.5827	13.3974	39.6635	7.71591	22.5243	6.92015	0.191341	0.112907	0.00257835	1.11496	0.0102878	1.25581
ENSG00000110427	KIAA1549L	2.94976	0.839327	1.4605	0.541846	7.30668	4.48845	7.69948	5.1609	8.35891	4.34039	6.91002	4.502	1.77196	0.536603	1.19702	0.564689	7.15906	4.06705	5.62179	3.49226	0.710338	0.0662041	5.57443e-14	0.768368	0.000155055	1.25437
ENSG00000214290	COLCA2	0.84484	0.135302	0.577353	0.385171	0.30953	0.225648	0.0458445	0.0	0.425522	0.494459	0.13741	0.224949	0.680642	0.260575	0.178346	0.261309	0.454547	0.521931	0.153081	0.283641					0.00272379	1.2268
ENSG00000149201	CCDC81	0.821492	0.378902	0.808413	0.239697	0.740401	0.979456	1.25174	0.782247	1.62195	0.503523	0.929941	0.440965	1.04834	0.790525	0.561871	0.579319	2.81103	0.73081	0.991343	0.737575	0.502526	0.302258	0.0194251	0.679628	0.000519	1.22431
ENSG00000164220	F2RL2	0.652209	0.136242	0.31975	0.129282	1.96358	1.47235	2.04963	1.53913	1.37113	0.97768	1.43898	1.19598	1.04176	0.446053	0.942818	0.342061	0.869637	0.210222	0.901742	0.122405	0.972855	0.0236472	0.00359344	1.00551	0.00433269	1.2224
ENSG00000173838	MARCHF10	0.183533	0.137168	0.146328	0.148755	0.201727	0.156863	0.0995926	0.0582551	0.287592	0.351544	0.179105	0.312755	0.394301	0.20756	0.135603	0.0567668	0.493729	0.132282	0.349181	0.123236	0.384596	0.527981	0.460663	0.401369	0.0115639	1.20116
ENSG00000168062	BATF2	0.417633	0.120392	0.0428108	0.0761612	0.206565	0.200782	0.203963	0.159073	0.79933	0.0799946	0.448313	0.20016	0.363382	0.0386433	0.238039	0.116257	0.0337047	0.116104	0.136212	0.14422					0.0229429	1.17551
ENSG00000109272	PF4V1	0.390203	0.249967	0.66665	0.118598	0.0714807	0.0	0.508177	0.0	2.48943	0.996541	2.91938	0.748055	0.377239	0.240701	0.123558	0.724139	1.0497	0.241062	0.106054	0.224579			0.127661	1.01309	0.0496211	1.16557
ENSG00000140968	IRF8	0.132324	0.0211918	0.0678212	0.180983	0.133321	0.0636161	0.0646238	0.0	0.133295	0.0211213	0.0	0.0	0.53303	0.163251	0.230452	0.26603	0.0711937	0.0204369	0.0179823	0.038079					0.0342173	1.1651
ENSG00000187260	WDR86	3.32201	1.6168	2.52083	2.43899	0.11855	0.0	0.12642	0.041082	1.52109	0.90901	0.96835	0.785736	0.291967	0.0798398	0.122951	0.120097	0.557091	0.0	0.281423	0.0	0.613284	-0.328576	0.383235	0.388318	0.00923841	1.15866
ENSG00000178199	ZC3H12D	0.328049	0.343882	0.122283	0.176754	0.0737528	0.100363	0.0291294	0.028398	0.0751041	0.0	0.0145516	0.0142932	0.158575	0.137973	0.0991552	0.0691811	0.300851	0.0829082	0.097267	0.128732	0.31051	0.635004			0.00311936	1.1568
ENSG00000072041	SLC6A15	0.0353638	0.0169907	0.0362507	0.0	0.709367	0.280525	0.647657	0.319906	0.712469	0.516492	0.509031	0.398299	0.350435	0.0818046	0.251954	0.0574246	0.221185	0.0491563	0.1658	0.18318	0.91298	-0.0847706	0.0191402	0.788973	0.000744677	1.15559
ENSG00000159958	TNFRSF13C	0.541955	0.402412	0.277774	0.269544	0.257225	0.165805	0.072185	0.140745	0.421858	0.165148	0.40868	0.283357	0.500132	0.250733	0.257415	0.0914326	0.337975	0.114141	0.32138	0.127603	0.718044	0.276719	0.241012	0.526406	0.00133447	1.15133
ENSG00000078081	LAMP3	0.822471	0.617437	0.711365	0.492151	0.240126	0.123566	0.150629	0.220269	0.440146	0.32	0.526725	0.197094	0.993931	0.523206	0.415069	0.381585	1.51422	0.73835	0.880195	0.377215	0.27497	0.473487	0.0713947	0.618756	0.000348149	1.1434
ENSG00000171631	P2RY6	0.067493	0.0555897	0.0790695	0.0439581	0.0264942	0.0463544	0.0470886	0.036725	0.126265	0.0461707	0.0846832	0.00924216	0.149144	0.0535292	0.0549557	0.0447334	0.0466883	0.0268047	0.0157235	0.0332959					0.0265859	1.14307
ENSG00000105668	UPK1A	1.41494	0.47587	0.580171	0.645084	1.1664	0.408149	0.691024	0.673672	0.712664	0.880819	0.621361	0.474699	1.23114	0.39277	0.940885	0.262584	1.08482	0.917837	0.634541	0.427538					0.00122859	1.1368
ENSG00000163359	COL6A3	35.5644	6.73232	27.8195	7.31985	72.3223	29.9715	78.9677	30.5511	132.629	85.4715	135.517	100.112	12.8477	4.91019	17.2786	4.77303	17.0577	12.5494	16.9759	13.0103	0.267719	-0.0758231	0.00146669	1.16198	0.00273663	1.11783
ENSG00000039139	DNAH5	0.0787566	0.0756779	0.043471	0.0331439	0.163139	0.0699012	0.0828432	0.0403815	0.0915402	0.0580201	0.100505	0.0929129	0.175707	0.106506	0.10359	0.118049	0.337356	0.117894	0.0740958	0.0941424	0.736239	0.213929	0.878482	0.0747066	0.00223151	1.10396
ENSG00000086205	FOLH1	0.298404	0.0819255	0.109246	0.0583051	0.0117138	0.0	0.0	0.0405927	0.365009	0.0816531	0.270405	0.183879	0.123639	0.0788889	0.303717	0.0593334	0.39564	0.296277	0.451866	0.184012	0.979663	0.0328959	0.0178628	1.04993	0.0107844	1.10389
ENSG00000165061	ZMAT4	1.45209	0.550786	0.940111	0.557491	2.35205	1.10228	1.45566	0.800521	1.00083	0.585552	1.00686	0.439545	0.406376	0.424297	0.798607	0.46095	0.185036	0.0	0.0311579	0.0659795	0.794923	0.179948	0.00784392	0.80939	0.000614444	1.10076
ENSG00000152503	TRIM36	0.205618	0.148185	0.105387	0.0937431	0.235418	0.214182	0.117156	0.0815812	0.310691	0.164102	0.200657	0.131396	0.231917	0.110983	0.276713	0.286189	0.788224	0.174663	0.223542	0.192306	0.933121	0.0823316	0.659728	0.211238	0.00648017	1.09864
ENSG00000154016	GRAP	0.264768	0.212015	0.0	0.281657	0.339517	0.12729	0.215511	0.0840398	0.889041	0.21131	0.387571	0.211493	0.255971	0.204157	0.167678	0.327571	0.819102	0.204463	0.575696	0.228578			0.836813	0.153709	0.019932	1.08444
ENSG00000159261	CLDN14	0.202855	0.0389851	0.166355	0.11098	0.37904	0.19505	0.19814	0.347696	0.531297	0.349699	0.356331	0.350003	0.588347	0.225241	0.154162	0.0752918	0.753078	0.225578	0.165404	0.245179					0.0146182	1.07161
ENSG00000154721	JAM2	0.74117	0.316532	0.485402	0.0938629	0.701498	0.455306	0.583175	0.568531	3.42197	3.47027	2.69224	3.17727	0.278656	0.1524	0.0977882	0.133726	0.282462	0.362492	0.0671482	0.0533219	0.227713	0.458404	0.617981	0.223491	0.0204273	1.06936
ENSG00000082126	MPP4	0.334267	0.0356889	0.152289	0.0677314	0.285758	0.107135	0.326497	0.0353665	0.598616	0.142281	0.398692	0.391612	0.179534	0.0687322	0.352819	0.103389	0.0599483	0.0	0.0605676	0.0961926					0.0379768	1.06664
ENSG00000134594	RAB33A	8.99931	6.58391	7.65258	5.31508	2.19185	0.884971	1.39843	0.0973795	1.85428	1.46911	0.798382	1.86249	4.05356	1.32475	1.65149	1.61316	3.879	2.46394	4.25261	2.11888	0.66571	0.213916	0.260282	0.475065	0.00471583	1.06315
ENSG00000050030	NEXMIF	0.17232	0.120425	0.0963504	0.0642784	0.021523	0.0301254	0.0306026	0.00745855	0.228817	0.157532	0.191094	0.127637	0.106015	0.137704	0.052085	0.050876	0.360317	0.246787	0.153279	0.169053	0.0454091	0.763425	0.498303	0.295465	0.000499942	1.06249
ENSG00000154485	MMP21	0.181712	0.232811	0.155224	0.110459	0.449381	0.02912	0.354975	0.201869	0.457615	0.174028	0.236437	0.174179	0.146395	0.336273	0.287695	0.112407	0.122207	0.224518	0.197552	0.0261457					0.0183953	1.06189
ENSG00000103154	NECAB2	0.681071	0.44778	0.293959	0.424904	1.26078	1.17186	0.805289	0.546134	0.938835	0.6866	0.419772	0.549758	0.831717	0.232175	0.851294	0.465659	0.520723	0.365394	0.175367	0.0618925	0.31051	0.495779	0.535858	0.275617	0.000544976	1.06005
ENSG00000179938	GOLGA8J	0.508901	0.684611	0.469499	0.371221	0.531382	0.342524	0.0994143	0.048459	0.307583	0.146214	0.446961	0.292683	0.393595	0.423794	0.290059	0.236105	0.574986	0.141477	0.331957	0.175737					0.0237757	1.05558
ENSG00000171502	COL24A1	0.58987	0.323892	0.532681	0.179285	0.138931	0.0675207	0.329233	0.120362	0.438577	0.201759	0.548227	0.255784	0.285136	0.090967	0.320198	0.0521276	0.272028	0.27331	0.183225	0.181873	0.64044	0.283512	9.84608e-05	1.22252	0.00229055	1.05451
ENSG00000128683	GAD1	0.18139	0.232399	0.0413198	0.0367543	0.243676	0.0387578	0.255917	0.211107	0.284233	0.212323	0.255686	0.309102	0.350726	0.261082	0.210602	0.0935063	0.17892	0.410887	0.230068	0.0173996	0.430778	0.973384	0.187027	0.665763	0.0343365	1.05404
ENSG00000196218	RYR1	0.420713	0.154573	0.298081	0.20309	0.136006	0.124927	0.11482	0.0706967	0.186972	0.0651787	0.175093	0.100818	0.281126	0.154568	0.15281	0.0631497	0.209712	0.1892	0.176565	0.144215	0.566204	0.278811	0.0175924	0.628541	0.000136319	1.05327
ENSG00000175556	LONRF3	0.398312	0.0478427	0.153113	0.136195	0.095768	0.0	0.121579	0.0474104	0.501545	0.0715253	0.0728816	0.0715874	0.0240674	0.0460693	0.0236485	0.0692987	0.140636	0.115346	0.223282	0.150442					0.0490019	1.05305
ENSG00000099937	SERPIND1	0.37506	0.0800885	0.085437	0.075997	0.755772	0.560978	0.407046	0.555554	1.04948	0.718399	0.447347	0.519295	0.443176	0.1928	0.15835	0.193343	0.437217	0.34756	0.271836	0.143909	0.582966	0.379668			0.00536229	1.03604
ENSG00000255819	KLRC4-KLRK1	0.708398	0.286613	0.229315	0.0679927	0.14343	0.179248	0.0728348	0.0710059	0.413136	0.28566	0.254692	0.321646	0.216272	0.275989	0.212508	0.172979	0.361077	0.380054	0.0608012	0.225315					0.0381433	1.02628
ENSG00000174175	SELP	0.973274	0.385094	0.616217	0.495928	0.644999	0.302767	0.559205	0.436131	0.692061	0.603135	0.446961	0.192073	0.415119	0.238384	0.489474	0.159371	0.415838	0.159161	0.280089	0.222417	0.831674	0.169784	0.0696596	0.645369	0.000867206	1.02418
ENSG00000148798	INA	0.564801	0.514158	0.396135	0.21684	0.375741	0.142913	0.43553	0.141531	1.07801	0.540917	0.377119	0.398917	0.287387	0.275056	0.480055	0.248248	0.64774	0.137734	0.509002	0.384948	0.815838	0.187824	0.0878675	0.633343	0.00141896	1.02389
ENSG00000206432	TMEM200C	0.953867	0.611053	0.381804	0.281635	0.0848725	0.096084	0.0354931	0.0605532	0.430104	0.29581	0.292554	0.461516	0.0614783	0.126087	0.0690382	0.0252884	0.329919	0.159949	0.21481	0.0862701	0.135065	0.627114	0.62724	0.229822	0.0130976	1.01873
ENSG00000145526	CDH18	0.258397	0.217259	0.430426	0.191434	0.124255	0.0931704	0.141969	0.153783	0.292831	0.0	0.0788008	0.0309606	0.359104	0.104603	0.184098	0.119883	0.0651677	0.0299314	0.0658409	0.0278847			0.104077	0.717038	0.0360548	1.01647
ENSG00000108551	RASD1	2.70903	0.743751	0.510056	0.705754	1.67109	0.956862	1.35003	0.579096	6.51599	6.24791	5.61105	5.51141	1.92418	0.920807	0.682749	0.718201	2.05244	1.48575	1.35238	1.38415	0.500582	0.255112	0.78988	0.0982777	0.00102593	1.00262
ENSG00000092051	JPH4	0.868344	0.752995	0.955254	0.598657	0.232786	0.0814569	0.124121	0.121004	1.32275	0.649073	1.01274	0.324818	1.02377	0.31355	0.623693	0.334086	0.256386	0.333647	0.483532	0.292548	0.474939	0.334695	0.00184978	0.87124	0.00549597	1.00259
ENSG00000186517	ARHGAP30	0.34975	0.189044	0.358522	0.119591	0.360395	0.357311	0.17081	0.187336	0.198179	0.0837401	0.149324	0.167626	0.61286	0.161811	0.456837	0.2434	0.282263	0.222823	0.106942	0.150972	0.782238	0.2211	0.371842	0.41682	0.00320752	1.00189
ENSG00000269699	ZIM2	0.420342	0.330472	0.31337	0.10453	0.210005	0.0734851	0.149298	0.109162	0.346441	0.256179	0.37291	0.109886	0.369433	0.141432	0.399304	0.177289	0.524269	0.424933	0.186948	0.428867					0.0240178	0.993368
ENSG00000100156	SLC16A8	1.00896	0.75875	0.85439	0.59999	0.578595	0.674876	0.514174	0.167088	1.19312	0.378113	1.15585	0.967129	0.890613	0.608856	0.750097	0.407047	0.920477	0.365861	0.464993	0.265101	0.68122	0.277771	0.0645911	0.639025	0.00306604	0.993325
ENSG00000153707	PTPRD	0.260416	0.0667296	0.20466	0.0870658	0.124034	0.0584257	0.127181	0.0743925	0.227351	0.199523	0.177893	0.12481	0.167842	0.0562242	0.107199	0.0563826	0.238189	0.0884848	0.16987	0.157375	0.902088	-0.106954	0.067463	0.616376	0.000896399	0.991486
ENSG00000066405	CLDN18	0.494258	0.274963	0.213328	0.189757	0.343108	0.350177	0.152453	0.148625	0.340659	0.199308	0.279246	0.174546	0.176045	0.144421	0.148269	0.0482759	0.146958	0.144637	0.169687	0.157205					0.0143814	0.99084
ENSG00000100678	SLC8A3	0.08391	0.0230371	0.0245756	0.0655806	0.0988158	0.0	0.0117085	0.0570724	0.265654	0.0574012	0.187167	0.0459609	0.173833	0.0554581	0.0683231	0.100106	0.0483706	0.0111082	0.0586443	0.0413947			0.984199	0.0163418	0.0253722	0.987267
ENSG00000213809	KLRK1	0.979658	0.442994	0.354434	0.105091	0.221688	0.221638	0.112575	0.109748	0.638551	0.441521	0.393656	0.497142	0.334274	0.426574	0.328456	0.26736	0.558088	0.587419	0.0939754	0.348251					0.0429308	0.984461
ENSG00000164512	ANKRD55	1.49069	1.29267	0.633594	0.696196	0.699344	0.734146	0.710262	0.276971	0.879006	0.87052	0.603179	0.453064	1.01936	0.605557	0.552617	0.573527	0.616195	0.572772	0.622561	0.345275	0.0134702	0.801543	0.284242	0.39936	0.000274835	0.975997
ENSG00000171357	LURAP1	1.09759	0.904017	0.750081	0.381259	1.14895	0.804084	1.32733	0.895849	1.52685	0.750842	1.07111	0.450896	1.66748	0.773785	0.844056	1.01846	0.885802	0.678077	0.724485	0.451223	0.541245	0.329961	0.125274	0.542751	0.00168837	0.961159
ENSG00000255330		0.311906	0.243011	0.432067	0.161417	0.310396	0.154005	0.238784	0.208707	0.475541	0.25835	0.361967	0.298976	0.220045	0.0546008	0.232232	0.078221	0.190492	0.0624945	0.130597	0.0509436	0.96926	-0.0286705	0.00500536	0.830728	0.000385364	0.955001
ENSG00000164879	CA3	0.996782	0.912206	1.45969	0.692483	0.443454	0.136918	0.741799	0.135595	3.29919	1.22738	2.36235	1.77443	1.56022	0.966234	1.66834	0.616609	2.2218	0.483841	1.35459	1.14738	0.773763	-0.184385	0.0039362	0.842347	0.000162344	0.954215
ENSG00000185338	SOCS1	0.702642	0.882922	0.609456	0.344983	0.861407	0.467728	0.686309	0.308804	0.653355	0.310583	0.738436	0.155426	0.522536	0.550127	0.35941	0.401219	0.828782	0.300519	0.264424	0.606602	0.486031	0.455333			0.0119528	0.950269
ENSG00000141655	TNFRSF11A	0.472742	0.36341	0.569404	0.258633	0.233823	0.193185	0.207789	0.123793	0.226201	0.158463	0.322936	0.090629	0.411332	0.196841	0.550125	0.186429	0.162147	0.120472	0.125276	0.102031	0.309329	0.446856	3.94078e-05	1.14084	0.000520312	0.948953
ENSG00000261308	FIGNL2	0.410799	0.118422	0.315826	0.0936435	0.146744	0.118498	0.180562	0.176028	0.124144	0.0393427	0.0601332	0.118131	0.198575	0.171049	0.156095	0.095295	0.265225	0.114204	0.100487	0.0709297			0.372191	0.478743	0.0434445	0.945154
ENSG00000131634	TMEM204	0.395662	0.0475244	0.456284	0.0901929	0.298983	0.190219	0.24154	0.28257	2.54086	1.27889	1.20661	1.18519	0.239072	0.183051	0.140947	0.137675	0.439058	0.366652	0.201634	0.213488	0.892028	0.137518	0.66097	0.247464	0.0165377	0.940735
ENSG00000154258	ABCA9	4.92007	2.81597	3.73437	1.91216	1.40366	0.465321	0.84034	0.460822	4.33328	2.38176	2.36133	1.75243	3.01511	1.96529	2.06874	1.47188	1.00895	1.76892	1.72087	1.5087	0.00207846	0.401911	0.000201482	0.538443	0.007909	0.936492
ENSG00000116785	CFHR3	0.205181	0.175254	0.210327	0.0207876	0.425984	0.394573	0.534431	0.260506	0.826751	0.349342	0.378214	0.240381	0.0440809	0.105474	0.0	0.0846167	0.0919943	0.0845055	0.0557667	0.118091	0.284197	0.623236	0.288237	0.554421	0.0454164	0.93129
ENSG00000255423	EBLN2	2.7628	2.43356	2.18307	1.25959	1.01223	0.830154	1.01197	0.986554	1.97135	1.48836	1.40424	1.26896	1.83632	1.22494	1.58565	1.22839	2.64776	1.33345	0.844771	0.447218	0.163184	0.50507	0.179901	0.404725	0.0103404	0.926138
ENSG00000138347	MYPN	0.0281586	0.0135289	0.0	0.0	0.131537	0.0135376	0.0825121	0.0670335	0.58149	0.337098	0.192355	0.3104	0.0408346	0.0130275	0.0	0.0522567	0.0681755	0.039141	0.01148	0.0121549	0.928391	-0.11151	0.317079	-0.629877	0.0399857	0.924252
ENSG00000163810	TGM4	4.55985	2.65635	2.80453	1.61113	2.09872	1.72636	2.14342	2.17101	3.04308	1.88328	1.83556	1.74833	4.46346	2.76885	2.51776	2.96176	5.19798	2.61454	1.34778	1.42701	0.300201	0.264506	0.792206	0.0698979	0.00189461	0.911118
ENSG00000103023	PRSS54	0.21357	0.359137	0.164195	0.194737	0.498825	0.462043	0.156454	0.152525	0.59163	0.664751	0.36473	0.460612	0.825896	0.247018	0.304321	0.297257	0.430899	0.0989554	0.0870701	0.230473					0.0368925	0.910944
ENSG00000188820	CALHM6	1.30375	0.469794	0.41764	0.520092	1.11952	0.705141	1.03467	0.310366	2.21623	2.18508	1.7494	1.32781	0.866547	0.603174	1.00628	0.453655	0.328806	0.453059	0.265762	0.42208	0.359315	0.527637	0.273482	0.505029	0.0170485	0.905546
ENSG00000267060	PTGES3L	0.85925	0.242841	0.414495	0.460871	0.638878	0.388795	0.345584	0.288777	0.916474	0.338847	0.937169	0.726732	0.635243	0.420913	0.864259	0.422099	1.46848	0.374706	0.618188	0.479991	0.54766	-0.396617	0.363077	0.378876	0.00800573	0.897669
ENSG00000116141	MARK1	0.494414	0.424185	0.398212	0.177106	0.135857	0.118848	0.172472	0.201769	0.604769	0.422774	0.534181	0.338513	1.0584	0.718894	0.855469	0.524305	1.04028	0.458164	0.820667	0.411591	0.339632	0.379501	0.00646568	0.70463	0.00234661	0.895983
ENSG00000184988	TMEM106A	1.80039	1.00452	1.45858	0.926727	2.84063	1.59151	2.26908	1.90794	2.10613	1.16805	2.04034	1.47524	2.55471	1.37033	1.95855	1.5628	3.09346	1.18402	1.2549	0.802222	0.939542	-0.0387117	0.026603	0.411439	0.000177337	0.892926
ENSG00000285777		1.73152	0.779921	1.33121	1.08545	1.01106	0.156084	0.845634	0.6183	2.01677	0.829149	1.32011	0.466801	2.35405	1.15155	1.54205	1.90793	2.09611	1.05299	1.01476	0.980993	0.52819	-0.320804	0.466966	0.270156	0.00248591	0.885337
ENSG00000176732	PFN4	0.602121	0.520725	0.493778	0.713732	0.496357	0.578953	0.352874	0.344013	0.72785	0.345995	0.293797	0.115432	0.640327	0.278569	0.228794	0.223483	0.777498	0.446378	0.736434	0.363874			0.677123	0.249288	0.0473816	0.884307
ENSG00000175356	SCUBE2	0.524608	0.540108	0.460942	0.205006	0.288307	0.252212	0.36601	0.19625	0.339725	0.233268	0.292544	0.143675	0.289816	0.121354	0.213579	0.312933	0.665312	0.38197	0.488862	0.242626	0.384685	0.445252	0.0505226	0.678746	0.00769941	0.880778
ENSG00000107485	GATA3	0.284571	0.0273447	0.0	0.0	0.938343	0.875589	1.02844	0.596148	0.200662	0.163523	0.0833117	0.136387	0.220093	0.210649	0.0810985	0.290459	0.413389	0.263706	0.0232033	0.147405	0.540268	0.396377	0.477484	-0.479516	0.0493847	0.877529
ENSG00000176076	KCNE5	0.721686	0.0630432	0.40352	0.418757	0.793228	0.567751	1.02532	0.187421	0.660896	0.816835	0.832325	0.503105	0.761137	0.546358	0.685566	0.426143	0.741275	0.972759	0.427961	0.453122	0.369503	0.560532	0.133054	0.687205	0.0274316	0.876366
ENSG00000129521	EGLN3	21.282	9.70913	12.1078	5.36094	15.4494	18.0258	16.0418	16.2927	25.6763	25.9285	24.3416	17.4132	19.707	12.8186	13.5113	10.8293	33.9389	22.1358	22.6635	14.9386	2.26513e-06	0.486966	0.00946834	0.472924	0.017326	0.873907
ENSG00000254585	MAGEL2	1.38729	0.752533	0.665168	0.958918	0.282828	0.0	0.131133	0.0213067	0.450799	0.128577	0.524059	0.428961	0.540805	0.186336	0.340092	0.166099	0.325045	0.20735	0.182446	0.231807	0.309446	-0.505806	0.796377	0.128322	0.0211298	0.873864
ENSG00000204396	VWA7	0.464139	0.191141	0.135937	0.120917	0.510149	0.478157	0.550496	0.252552	0.667924	0.38101	0.388235	0.254228	0.705128	0.368112	0.692857	0.553724	0.695647	0.399386	0.351417	0.486562	0.850761	0.153249	0.506022	0.297494	0.00850155	0.873242
ENSG00000158859	ADAMTS4	0.132358	0.0635921	0.0581477	0.0517228	0.0675438	0.0181808	0.0369375	0.0	0.371419	0.344066	0.267556	0.235618	0.0639803	0.0262436	0.0628668	0.03509	0.0762989	0.0700878	0.0925045	0.0816191	0.621376	0.342312	0.425437	0.375997	0.0359376	0.869
ENSG00000127507	ADGRE2	0.326355	0.0501756	0.0802898	0.0714185	0.660021	0.564837	0.573784	0.360487	0.447102	0.250044	0.70066	0.500522	0.605784	0.181184	0.533237	0.169582	0.0948176	0.120971	0.159662	0.101429	0.961218	-0.0404728	0.00876138	0.751828	0.0348097	0.867344
ENSG00000197540	GZMM	0.818119	0.294802	0.943469	0.65273	1.46123	1.27829	1.29854	1.16855	3.09047	1.76293	2.69454	1.27433	1.87848	0.473125	0.194293	0.759133	0.495192	0.852901	0.833846	0.176574	0.786897	0.221244	0.310182	0.487411	0.0197232	0.865163
ENSG00000124466	LYPD3	2.70734	1.30075	1.93061	1.28797	2.84634	2.20704	2.41446	1.96153	2.07506	2.14193	1.09127	1.41039	3.75539	2.77738	1.90093	1.41991	3.13491	2.01798	2.44745	1.67675	0.140511	0.436955	0.278861	0.29349	0.000112026	0.86468
ENSG00000101096	NFATC2	1.66087	1.57213	1.15619	1.66133	1.08305	0.4052	0.472151	0.460295	3.18382	1.00899	0.895069	0.950459	1.40198	0.65371	0.565162	0.575045	0.680198	0.620232	0.353719	0.599223	0.949285	0.0259322	0.124744	-0.320322	0.00380945	0.862601
ENSG00000007174	DNAH9	0.0706905	0.061752	0.0988139	0.0468778	0.0600395	0.0617914	0.0627702	0.0367164	0.135946	0.0430826	0.125427	0.0862401	0.0994063	0.0535168	0.0366286	0.0119261	0.0622365	0.053597	0.0681194	0.0499322			0.0692551	0.724547	0.0328227	0.859797
ENSG00000137877	SPTBN5	0.206514	0.0555636	0.0762098	0.0376607	0.31778	0.309766	0.242056	0.220246	0.0499273	0.118669	0.137042	0.0712631	0.0878472	0.0535041	0.156943	0.0689848	0.179999	0.0842039	0.154916	0.0641832	0.408889	0.424619	0.0255015	0.765329	0.0363224	0.847418
ENSG00000167771	RCOR2	0.265222	0.382282	0.509764	0.211605	0.455491	0.382526	0.323821	0.284121	1.00189	0.444512	0.517647	0.508455	0.352564	0.15338	0.157467	0.12305	0.347824	0.368664	0.513609	0.171728	0.452486	0.451528	0.132397	0.631786	0.0177175	0.847264
ENSG00000183813	CCR4	0.638945	0.18419	0.720467	0.203911	0.42137	0.399334	0.374455	0.152105	0.675818	0.703714	0.841765	0.459343	0.710373	0.620771	0.546269	0.62252	0.618785	0.532887	1.30245	0.303386	0.267336	0.513293	0.00291194	1.09665	0.0108922	0.84689
ENSG00000105889	STEAP1B	0.676437	0.259998	0.508496	0.0822384	1.78438	0.693771	1.58571	1.41707	2.3622	1.25248	2.59646	1.38324	1.43872	0.709356	1.41368	1.00427	0.69149	0.585051	0.625092	0.233591	0.858816	-0.130134	0.0118278	0.74483	0.00696038	0.846136
ENSG00000205426	KRT81	0.400789	0.336982	0.256776	0.456809	4.54286	1.34879	3.91473	0.906401	6.56065	4.3662	5.18234	3.88977	3.00292	0.695339	1.42774	1.53406	0.363885	0.417829	0.694439	0.47576	0.90676	-0.0786821	0.192736	0.531148	0.0286294	0.842898
ENSG00000127951	FGL2	1.70301	0.501842	1.60607	0.952408	0.723776	0.545829	1.06459	0.62704	1.34954	0.891613	1.66193	0.696497	1.03176	0.504251	0.776534	0.484603	0.531435	0.231462	0.814645	0.176428	0.864685	-0.104051	8.9077e-06	1.01451	0.000437485	0.840372
ENSG00000134955	SLC37A2	0.433689	0.34728	0.493963	0.175754	1.15198	0.71817	0.75308	0.550627	1.09218	0.4615	1.08158	0.508091	1.32772	0.601934	1.44194	0.849553	0.544452	0.625163	0.982279	0.416011	0.716304	0.187791	8.3983e-05	0.91525	0.000444463	0.839916
ENSG00000197380	DACT3	0.247524	0.322793	0.434969	0.27406	0.534406	0.17	0.379924	0.202028	0.605543	0.338653	0.483104	0.186421	0.290578	0.261751	0.251931	0.131244	0.171224	0.212991	0.129745	0.1679	0.351002	0.451762	0.0320352	0.72412	0.0238254	0.837704
ENSG00000161896	IP6K3	2.94108	1.39643	2.80203	1.70369	1.54025	1.1977	2.12918	1.31792	1.01079	0.265102	0.844153	0.397999	0.903185	0.800399	1.44624	0.545805	1.1449	0.545087	0.592469	0.358458	0.991375	0.00795126	0.00018657	0.839757	0.00181696	0.83392
ENSG00000170909	OSCAR	1.3448	0.980315	0.380285	0.718817	1.37618	0.535059	1.17766	0.706515	1.35468	0.888232	0.995583	1.02235	1.30012	0.815255	0.792929	0.645436	0.82334	0.257835	0.3403	0.360307	0.982331	0.0182971	0.938824	0.0378239	0.00190618	0.833127
ENSG00000177191	B3GNT8	2.52688	0.991063	1.79732	1.22256	2.91908	2.33049	2.97185	2.01332	2.49349	2.07431	1.96267	1.5818	3.29047	2.19496	3.87005	2.8232	4.03698	1.67258	1.93422	1.02397	0.773763	0.130896	0.0122875	0.512636	0.00267547	0.832301
ENSG00000154263	ABCA10	0.343	0.466922	0.249052	0.351848	0.29846	0.206127	0.307108	0.25857	0.719831	0.164248	0.432353	0.150691	0.48359	0.211584	0.244375	0.265225	0.461359	0.609215	0.302981	0.20975	0.395035	0.386712	0.475402	0.283251	0.0208556	0.832065
ENSG00000162415	ZSWIM5	0.543478	0.348156	0.270114	0.210235	0.271525	0.190024	0.112603	0.125458	0.680189	0.268135	0.56251	0.442017	0.350281	0.35049	0.203382	0.137535	0.279115	0.289969	0.281998	0.270142	0.511372	0.34071	0.544877	0.22989	0.00712158	0.82104
ENSG00000170160	CCDC144A	0.644974	0.426721	0.357672	0.192819	2.47538	2.08414	2.65418	2.32576	4.00477	2.4708	2.80656	2.30065	0.39866	0.195669	0.24106	0.264897	2.5514	1.78325	1.58631	1.04061	0.246632	0.272001	0.0388938	0.321958	0.000463302	0.819944
ENSG00000146678	IGFBP1	0.353132	0.565546	0.180994	0.482988	0.80862	0.396135	0.40241	0.336262	0.948599	0.620031	0.574353	0.338493	1.138	0.762417	0.950463	0.60073	1.13997	0.21816	0.863807	0.660538			0.628382	0.242774	0.0232321	0.818077
ENSG00000170935	NCBP2L	2.27772	1.07201	1.00065	1.10201	1.53276	1.028	1.3167	0.752478	0.889682	0.756813	1.49697	0.579242	2.1571	0.817216	1.67799	1.20771	1.61313	0.818441	1.09916	1.08352	0.939331	-0.0542842	0.152971	0.442751	0.000467539	0.810086
ENSG00000170689	HOXB9	0.523188	0.574556	0.344771	0.374827	1.02688	0.53899	1.31407	0.569365	1.61873	1.8611	2.22461	1.82689	0.650321	0.656996	1.13601	0.346762	1.77942	0.519459	0.822721	0.354889	0.467505	0.325888	0.00783134	0.809238	0.0487981	0.806305
ENSG00000082482	KCNK2	2.91251	2.46811	1.36348	0.982812	1.03347	1.5656	0.963203	0.917179	1.80192	1.29584	1.36517	0.989211	1.81804	1.80369	1.1982	0.936306	0.74032	1.42386	0.991057	0.534561	1.53916e-08	0.984637	0.0505226	0.408633	0.000880435	0.804187
ENSG00000058866	DGKG	0.266502	0.112037	0.136593	0.0455628	0.55838	0.256248	0.455537	0.412377	0.788598	0.287137	0.373854	0.303352	0.257648	0.369889	0.189873	0.154555	0.215078	0.185222	0.312369	0.244455	0.883562	0.11501	0.357328	0.330207	0.0248109	0.800893
ENSG00000182963	GJC1	1.36379	0.852341	1.75033	0.667258	0.987133	0.852886	1.14797	0.68627	1.12808	0.626511	0.854795	0.478263	0.78251	0.502709	0.737293	0.29836	1.71806	1.42819	1.71773	1.48369	0.172179	0.295455	2.11138e-05	0.817685	0.000136394	0.799963
ENSG00000164692	COL1A2	679.966	228.526	490.033	254.931	398.834	228.745	374.935	223.67	721.64	546.171	661.778	579.397	355.904	152.651	270.745	152.339	126.475	95.1816	132.236	100.9	0.539632	-0.0421876	3.56493e-07	0.586998	0.000290588	0.796944
ENSG00000028137	TNFRSF1B	1.43732	1.05469	1.07154	0.667203	0.962245	0.552808	0.484987	0.447924	1.60583	1.70191	1.19862	1.15229	1.26324	0.701243	1.09231	0.824464	1.1178	0.799163	1.06542	0.58659	0.204851	0.386826	0.113097	0.399081	0.000189829	0.79464
ENSG00000185013	NT5C1B	3.02104	1.64079	2.05332	1.82645	1.26324	0.915643	1.25089	0.844253	2.51396	1.69823	1.50612	0.944283	3.39686	2.09651	1.71566	1.58443	1.56356	1.55192	1.39229	1.30405	0.294698	0.299911	0.260632	0.257874	0.000200634	0.793919
ENSG00000177875	CCDC184	1.82021	1.78973	0.82445	1.31232	1.95412	1.75017	1.81924	1.57202	1.9615	1.45945	1.8176	0.852088	2.25082	1.01837	1.40741	0.98196	1.12736	0.627628	0.379668	0.511623	0.285612	0.359046	0.662941	0.173218	0.0014198	0.791383
ENSG00000243910	TUBA4B	0.695755	0.334279	0.427923	0.697843	1.18532	0.334492	0.611623	0.596265	0.700864	0.333167	0.135794	0.53353	0.807166	0.708154	0.859212	0.258236	1.23531	0.322371	1.19134	0.54059			0.720321	0.21501	0.0355568	0.790974
ENSG00000224982	TMEM233	1.46266	0.435032	0.749675	0.254035	4.28709	2.94671	3.63969	3.08403	4.6307	1.96781	3.46649	2.40348	2.28944	1.28895	2.18344	1.29258	1.5177	1.38769	1.13583	1.53333	0.899741	-0.0583093	0.133878	0.374856	0.00560183	0.7892
ENSG00000174326	SLC16A11	1.44867	1.70637	0.958068	1.06526	0.642048	0.0898665	0.18258	0.266993	0.659042	0.313286	0.182416	0.313559	0.722859	0.345921	0.710279	0.303534	0.82971	0.736184	0.876385	0.564814	0.633868	0.294621	0.721096	0.17729	0.0146115	0.788412
ENSG00000128284	APOL3	5.59333	2.98594	5.36608	3.98854	3.84895	1.05724	2.38144	1.59328	6.16413	2.49527	4.19876	2.22249	7.09445	2.6762	5.90376	3.85927	3.33731	2.30366	3.76159	3.34302	0.0175654	-0.363122	0.000228827	0.496096	0.000350094	0.787542
ENSG00000167703	SLC43A2	2.03174	1.64462	1.73181	1.31896	2.4152	1.30592	2.13551	1.46153	4.59387	2.49574	3.82537	2.03219	5.27356	2.21712	3.69228	1.94673	3.64477	3.22323	3.1062	3.43181	0.478456	0.121786	0.00615157	0.490946	0.000146018	0.78274
ENSG00000115602	IL1RL1	9.95075	4.33971	3.84193	2.69977	7.12667	6.03623	4.5394	5.19272	12.61	15.1654	7.15043	13.0051	12.2109	3.90142	5.07349	4.39929	11.8418	9.95052	5.51604	9.44808	0.0534096	0.206493	0.36386	-0.269128	0.0498444	0.782279
ENSG00000089692	LAG3	0.849291	0.515426	0.549848	0.448336	0.736959	0.515755	0.261963	0.297949	0.945582	0.299665	0.479832	0.98547	0.734645	0.248161	0.424623	0.331813	0.757561	0.621332	1.12986	0.347308	0.940339	-0.0732376	0.698358	0.21856	0.0247028	0.780676
ENSG00000198691	ABCA4	3.57179	1.79491	3.46731	1.27741	1.37336	1.01939	1.3314	0.925404	1.11882	1.18457	1.51495	0.725878	3.02606	1.54153	2.79355	1.45219	1.48713	1.47367	2.35665	1.28573	0.0415153	0.326673	2.75698e-12	0.950124	0.000121119	0.777272
ENSG00000161281	COX7A1	21.3362	10.6531	18.8694	10.8718	6.32264	4.42485	5.92516	4.18289	16.4357	16.6276	25.5165	14.637	30.9409	9.67755	23.2489	15.7218	11.8171	6.39676	9.03964	4.69526	0.949719	-0.0328324	2.72769e-05	0.693956	0.000348149	0.776144
ENSG00000068831	RASGRP2	1.44847	0.456701	0.812002	0.660373	0.37314	0.152331	0.198957	0.17241	1.02594	0.585234	0.684678	0.715908	0.831457	0.314124	0.709489	0.588017	0.949794	0.524325	0.79352	0.52755	0.349839	-0.37251	0.426562	0.237083	0.000880435	0.772909
ENSG00000137801	THBS1	5.03361	1.26791	2.39207	1.749	4.6463	2.279	3.12657	2.48964	25.5374	23.5889	18.5279	25.2138	3.15369	1.37918	1.83375	1.37173	8.40073	6.55526	6.02693	6.32853	0.601529	-0.071042	0.762646	0.0616764	0.00485521	0.770848
ENSG00000157680	DGKI	0.126245	0.0202183	0.0575161	0.108717	0.111778	0.0876686	0.0548045	0.0467498	0.324994	0.308983	0.164265	0.154626	0.0813669	0.0648963	0.106601	0.0715871	0.21509	0.0649936	0.102937	0.102934	0.999323	0.00113142	0.95849	-0.0261669	0.00952497	0.769404
ENSG00000257108	NHLRC4	1.61375	1.68358	1.55969	1.13511	0.937537	0.88666	0.720564	0.746374	2.41517	0.927304	1.61981	0.928109	2.13961	0.895912	1.18258	0.855654	1.63725	1.11089	1.16543	1.23395	0.725457	0.172689	0.324971	0.2988	0.00422222	0.766925
ENSG00000108688	CCL7	2.01567	2.15209	1.2627	0.816857	0.615414	0.0	0.328136	0.853058	2.7073	1.93044	0.874242	1.0734	1.19087	0.51808	1.48928	0.727356	2.25935	3.21691	0.913075	1.35346	0.251183	0.602337			0.0375742	0.761745
ENSG00000173890	GPR160	0.877662	0.499765	0.433177	0.355675	0.732431	0.59385	0.444505	0.526203	0.360192	0.155657	0.444105	0.373902	0.439964	0.872249	0.33967	0.422272	1.36415	1.11454	0.742131	0.392881	0.140608	0.606637	0.675888	0.181323	0.0377074	0.755258
ENSG00000130176	CNN1	16.9706	12.6547	16.6485	11.343	19.7924	15.8377	19.1638	15.2459	15.2774	9.33995	13.189	10.8938	21.0467	14.2817	19.6592	11.935	31.916	11.6346	12.1782	10.2756	0.415378	0.108208	3.1387e-05	0.394169	0.000300508	0.750793
ENSG00000198754	OXCT2	2.43453	1.88166	2.00733	1.68902	3.40301	2.84974	2.42963	2.41902	3.30542	2.12884	2.73733	1.87703	5.16779	2.20368	3.97178	2.11168	4.05767	2.45221	3.45228	2.46729	0.701669	0.139271	0.0491305	0.421797	0.000176481	0.748433
ENSG00000021645	NRXN3	2.11809	1.10958	1.59628	0.595639	4.30074	4.0034	4.61464	3.90186	3.28355	2.6415	2.67228	2.27696	1.40342	1.63016	1.33512	1.23066	3.27499	1.87107	1.96377	1.37286	0.000480254	0.358661	0.0158344	0.448255	0.0183344	0.74831
ENSG00000116106	EPHA4	16.3745	7.57185	13.4196	5.84739	14.197	10.6665	13.169	10.2973	18.3525	10.9721	14.9433	9.4951	15.5468	10.1224	13.5243	9.07486	8.06199	7.00435	7.83769	7.04406	0.0245236	0.170031	0.000203143	0.552738	0.000220359	0.746307
ENSG00000139289	PHLDA1	12.4703	4.5544	6.61768	5.57354	42.8798	20.7593	28.224	16.948	55.1864	32.9487	38.7411	36.1576	20.0353	12.1738	16.1623	11.3588	12.3327	11.98	10.9542	13.0515	0.998616	0.000428908	0.196473	0.236129	0.00227661	0.745146
ENSG00000187608	ISG15	186.704	77.6533	118.374	67.1815	81.7174	51.7662	80.7846	51.1596	65.0122	48.8923	66.1358	51.2853	110.995	47.4434	79.9442	49.6457	54.8738	38.4248	53.0776	48.211	0.910327	-0.0216171	1.50547e-07	0.505081	0.00188322	0.742898
ENSG00000127252	PLAAT1	2.45465	2.9702	3.35495	1.74082	1.49888	0.874148	2.21999	1.21198	2.83899	2.17671	1.41951	1.91717	3.07623	1.51418	1.72725	1.34973	1.90763	1.85344	0.44477	0.706378	0.277633	0.449903	0.43445	0.304322	0.0101655	0.740555
ENSG00000115844	DLX2	0.292751	0.093769	0.333437	0.148298	0.858058	0.406592	0.73075	0.340713	1.1796	0.809962	0.730092	0.623589	0.22013	0.180587	0.247199	0.332009	0.341267	0.391858	0.185658	0.196573	0.795909	0.194192	0.359527	0.387672	0.0395257	0.739499
ENSG00000127863	TNFRSF19	1.33862	1.05591	1.06499	1.31167	0.724679	0.249738	0.722054	0.475623	1.18744	0.535767	0.467937	0.727744	1.46798	0.591577	0.740198	0.648861	1.35443	0.462863	0.63534	0.517456	0.28554	-0.336753	0.950227	-0.0227132	0.00347639	0.738999
ENSG00000169918	OTUD7A	0.146949	0.10798	0.168356	0.126109	0.0902588	0.0664915	0.0422155	0.090542	0.235103	0.107621	0.0927904	0.124286	0.217278	0.0559878	0.0574798	0.0641664	0.132546	0.128164	0.162108	0.0671628	0.996027	0.0049129	0.870896	0.0896759	0.0358673	0.735977
ENSG00000117586	TNFSF4	1.3695	0.918694	1.16546	0.565466	1.19285	0.720518	0.858126	0.590526	2.34265	0.791904	1.46254	0.99074	0.64951	0.597731	0.490928	0.743275	0.917562	0.550737	0.948109	0.736157	0.997109	-0.00266512	0.184495	0.378675	0.00644716	0.733158
ENSG00000213023	SYT3	0.91087	0.423514	0.933716	0.535838	0.339104	0.423785	0.631397	0.36373	0.414381	0.590948	0.372762	0.197154	0.68176	0.24469	0.390772	0.272644	0.237132	0.245057	0.239582	0.126834	0.496028	0.388124	0.0271486	0.73461	0.037346	0.729573
ENSG00000188659	SAXO2	0.325232	0.334841	0.452457	0.402464	0.319172	0.201033	0.249599	0.110605	0.608437	0.200236	0.294715	0.267214	0.471639	0.601869	0.662045	0.388006	0.562448	0.387496	0.39778	0.220611	0.547763	0.327078	0.115151	0.53913	0.0431391	0.728738
ENSG00000117069	ST6GALNAC5	14.4778	6.66294	11.4834	5.51237	14.8023	11.9272	14.8729	13.7861	13.9172	8.50954	13.2954	9.60242	11.9756	9.09198	10.9893	8.55179	18.5175	9.21862	11.0804	7.74599	0.747608	0.0510622	0.000167522	0.462936	0.00232303	0.725595
ENSG00000178075	GRAMD1C	1.01928	1.08146	0.979541	0.697048	1.09698	0.816717	1.01633	0.889703	1.86101	0.894829	1.30553	0.875251	1.29336	0.746645	1.00861	0.807861	1.69661	1.31843	1.0735	0.806629	0.40484	0.261955	0.0715259	0.366543	0.000378255	0.718728
ENSG00000142959	BEST4	1.6158	1.33083	1.85351	0.947133	0.887989	0.480886	0.638812	0.476237	0.930095	0.847427	1.05121	0.66378	1.04141	0.391571	0.657828	0.571163	1.08668	1.10517	0.78422	0.66426	0.482561	0.313279	0.0768489	0.510937	0.0041795	0.71741
ENSG00000115590	IL1R2	3.78982	2.60119	3.71838	2.36957	2.73733	1.50966	2.00951	1.95905	2.34512	2.28144	3.32855	2.12773	6.17629	2.35449	3.44585	2.36113	3.27701	3.41161	3.22257	1.72938	0.552916	0.210486	0.00567562	0.53874	0.00204808	0.716675
ENSG00000160886	LY6K	0.59684	0.527628	0.783116	0.478905	1.54817	1.19366	0.909427	0.95479	2.1644	1.39471	1.32797	1.09843	0.715493	0.530162	0.612326	0.354437	0.19267	0.287601	0.253058	0.144273	0.197434	0.40847	0.187555	0.372124	0.00254669	0.71057
ENSG00000049323	LTBP1	4.16345	1.09234	1.68967	1.26976	4.36533	2.29538	4.08055	2.09729	28.8715	23.6113	29.0096	25.0484	1.14022	0.433889	1.52533	0.857038	1.2844	1.21144	1.39036	1.04274	0.729524	-0.0680028	4.60763e-05	0.497149	0.00918256	0.708093
ENSG00000266302		0.559948	0.390356	0.315133	0.200224	4.52541	3.31487	5.00817	4.43286	6.33737	4.68973	4.9608	3.75715	0.275979	0.203182	0.302466	0.213943	4.74939	3.27614	2.83789	2.05687	0.399548	0.269406	0.00669669	0.338125	0.00161378	0.705245
ENSG00000184731	FAM110C	61.1724	52.7019	38.7576	33.862	12.8532	14.3454	10.1692	13.8035	30.5097	31.2965	17.0388	23.2302	32.8207	20.4653	15.0719	18.8359	78.6561	43.554	28.9604	24.1262	0.0182846	0.439803	0.253747	-0.175822	0.0298578	0.702956
ENSG00000134201	GSTM5	14.311	5.9466	11.7246	7.30542	0.121464	0.0531286	0.323821	0.21046	3.28396	3.01633	2.26471	2.17153	2.02992	1.32929	1.83712	1.33304	1.51615	0.92166	1.3516	0.858639	0.984925	-0.0120516	0.0411889	0.461865	0.00158824	0.702897
ENSG00000079385	CEACAM1	1.08641	0.558389	0.776974	0.253413	0.930296	0.558746	1.08584	0.649578	1.45071	1.13726	1.75057	1.04138	1.70982	0.981873	1.80007	0.961196	0.448586	0.515086	0.679829	0.479865	0.674679	0.183915	8.89945e-05	0.821799	0.0189118	0.702289
ENSG00000119927	GPAM	7.08486	3.83311	5.85791	4.12781	16.4334	5.87533	13.652	6.0215	18.5886	11.218	13.9665	11.4029	5.82892	3.8413	4.23293	3.19284	3.69444	3.73419	3.70777	4.20617	0.992895	-0.00197628	0.0814979	0.409016	0.00637513	0.701298
ENSG00000166343	MSS51	1.19654	0.766509	0.613274	0.763718	0.679495	0.613599	0.350617	0.417771	0.883904	0.496574	0.544913	0.764624	0.578392	0.664288	0.909321	0.33308	0.86909	0.702244	1.00815	0.309897	0.46923	0.368437	0.423188	0.383087	0.0239139	0.69825
ENSG00000167874	TMEM88	2.76431	2.55	2.15357	1.91562	3.09911	4.04008	3.56407	3.79045	4.12122	2.85921	3.34505	1.80181	2.88627	1.53468	3.36123	1.7442	4.72954	2.97149	2.61459	1.52734	0.285995	0.398699	0.113124	0.47498	0.0431353	0.696809
ENSG00000003989	SLC7A2	36.3578	27.1833	23.4345	26.2516	12.7115	5.75987	7.16462	6.20475	20.0242	16.3916	11.1667	16.3589	33.9916	23.1215	16.8161	24.4799	82.7187	44.9303	29.2067	32.8342	0.6369	0.0864411	0.0145218	-0.283798	0.000264932	0.692983
ENSG00000139946	PELI2	1.39385	1.35425	1.19068	1.12972	0.791546	0.506305	0.665598	0.2802	1.73171	1.39424	1.36022	1.03917	1.2577	0.888474	0.926863	0.732901	0.987408	0.660179	0.656653	0.695259	0.157468	0.324365	0.19151	0.297709	0.000586187	0.689499
ENSG00000180720	CHRM4	3.43568	2.12015	2.81102	2.24176	1.10863	0.515223	0.615746	0.540256	2.03209	1.08674	1.87633	0.966827	2.52924	2.12906	2.21574	2.01807	2.67098	1.22678	1.79905	1.60549	0.921092	-0.0469672	0.158138	0.309475	0.000219826	0.687482
ENSG00000131480	AOC2	1.15521	0.659092	0.481074	0.362086	1.58716	1.38845	1.19888	1.10002	1.30915	0.622326	0.704586	0.968904	0.523512	0.668066	0.891629	0.435466	0.786628	0.669067	0.588707	0.436322	0.480064	0.317649	0.539773	0.226698	0.0156922	0.685987
ENSG00000132530	XAF1	17.8315	11.6992	15.8867	7.93298	4.02857	1.90234	4.55865	1.64242	8.7896	5.3686	6.88133	5.76228	10.8633	5.77361	8.19244	6.91961	2.9887	3.10268	3.41253	3.39418	0.741864	0.0801744	0.0181241	0.547798	0.0014041	0.685364
ENSG00000154027	AK5	0.469958	0.18474	0.43795	0.136346	1.87834	1.64318	1.52315	1.40354	3.63664	1.24796	3.16864	1.84285	1.69346	1.24525	2.63803	1.90287	1.94809	0.811614	1.20183	0.866768	0.48746	-0.21863	0.00512918	0.526009	0.00756549	0.683918
ENSG00000264813		1.72927	1.05048	1.83377	0.869948	0.382323	0.248454	0.407707	0.151417	0.961085	0.83759	1.20262	0.819265	1.7679	1.06672	1.77489	1.18039	0.866229	0.552579	0.680694	0.531955	0.804991	0.111192	0.000498359	0.694747	0.00165282	0.682005
ENSG00000232434	AJM1	2.68751	1.62991	1.62585	1.12483	3.0871	1.88513	2.68959	2.37034	2.26344	1.87766	1.6553	1.66813	2.0658	1.52873	1.52762	1.06291	1.81337	0.979855	1.41898	1.19812	0.702141	0.123754	0.180514	0.244001	0.000229164	0.679302
ENSG00000161544	CYGB	2.31216	2.07114	1.76757	1.57227	1.3999	1.01739	1.41629	0.746339	6.75054	4.80409	5.92776	4.69557	1.21239	0.435137	0.632871	0.872726	2.49855	1.88842	2.33264	1.11647	0.516587	0.218331	0.0907363	0.410664	0.000787193	0.675876
ENSG00000121104	FAM117A	48.6412	56.1385	44.364	35.8121	19.8826	15.832	16.009	17.5129	29.1403	22.0986	21.1541	19.5477	35.3784	25.1244	24.072	20.6398	66.2283	46.9296	32.7018	23.6046	0.155669	0.410949	0.0755693	0.173941	0.00216756	0.665855
ENSG00000161653	NAGS	3.93251	1.86768	2.45575	2.80265	3.94973	2.91196	3.8411	1.80776	4.32565	2.5541	3.08775	2.16637	3.40856	2.67676	2.49046	2.34877	3.83033	2.01058	4.16474	3.00477	0.998754	0.000754532	0.11179	0.360756	0.000284346	0.663847
ENSG00000136010	ALDH1L2	3.25945	1.39201	1.94903	1.2693	4.04282	3.09051	4.20069	3.66413	9.85014	7.18622	6.24013	8.17966	3.11833	2.7332	3.15007	2.56237	4.81346	1.81438	2.63923	1.75871	0.801002	-0.0486915	0.246064	0.201896	0.0183036	0.662523
ENSG00000260001	TGFBR3L	1.38862	0.973705	1.30803	0.581753	1.7944	1.22693	1.393	1.35802	1.24759	1.0783	1.13537	1.15118	1.41505	1.21543	1.06956	1.04473	2.18077	1.2868	1.46886	0.874811	0.535719	0.239837	0.246483	0.334124	0.0126433	0.661618
ENSG00000185972	CCIN	5.80736	3.62484	4.63012	1.90086	5.51015	6.25207	6.73896	5.76624	9.49999	8.88934	10.3657	8.84949	6.23823	4.96016	7.77996	3.77666	8.77268	4.96759	6.07076	3.81375	0.0587445	0.315889	0.000328786	0.611753	0.0196646	0.661491
ENSG00000215217	C5orf49	1.93659	1.49778	1.79148	1.72275	1.37578	0.590413	0.692037	0.854569	1.14193	1.26662	1.01407	0.724412	2.32889	1.00522	1.07687	1.22719	2.36342	1.35689	1.84864	1.18255	0.978355	0.0177786	0.705275	0.130932	0.00647252	0.661191
ENSG00000256029		0.405651	0.275148	0.525896	0.261092	0.426193	0.43593	0.314646	0.170414	0.384592	0.251381	0.465723	0.377398	0.645932	0.375346	0.476018	0.243555	0.548838	0.254291	0.437769	0.484106	0.90249	0.0882152	0.0588283	0.518725	0.0258598	0.659505
ENSG00000157150	TIMP4	8.6604	2.79988	7.71606	3.54245	11.4316	9.96148	13.2815	9.01739	13.3713	11.3948	14.2174	10.4737	15.8846	9.21167	13.9166	10.1389	15.6116	8.32543	12.5391	8.17541	0.95427	0.0195659	6.92653e-06	0.568765	0.000103499	0.659207
ENSG00000111058	ACSS3	2.98162	2.30708	3.25101	1.84301	0.46028	0.472448	0.545377	0.414712	0.888681	0.524051	0.533988	0.567323	2.61266	0.981622	1.4215	1.0362	1.5321	1.35563	1.52061	1.13761	0.468673	0.163315	0.0066373	0.426684	0.000606788	0.658149
ENSG00000170454	KRT75	0.356278	0.0855876	0.27391	0.203038	1.17479	0.856423	1.13099	0.763329	1.57016	0.85303	1.04305	0.89646	1.07638	0.453284	1.09995	1.11574	1.4736	1.11427	0.653627	0.576713	0.921092	-0.0807997	0.55902	0.214469	0.0331612	0.655584
ENSG00000178222	RNF212	4.05659	1.949	3.4866	2.24778	1.88638	1.83023	2.16402	1.21827	2.29465	1.91264	2.19252	2.06385	2.7151	2.36761	1.89713	1.59251	4.30635	2.66033	3.15499	2.2629	0.413478	0.215769	0.0150011	0.420083	0.000234557	0.654745
ENSG00000128422	KRT17	2.59602	3.3888	4.16743	2.0098	2.04581	1.78968	2.20077	0.746263	2.17101	1.73568	2.38999	2.34755	4.40393	2.58336	6.14195	2.27249	2.21368	2.04255	2.31643	1.22631	0.0974306	0.46237	3.27078e-05	0.946782	0.0137833	0.652411
ENSG00000188404	SELL	2.37446	0.8366	1.33871	0.974283	1.50066	0.608825	1.12098	0.753674	2.1527	1.13702	2.12407	1.17595	1.2243	0.98868	1.65412	0.807861	0.542947	0.440072	1.03258	0.854127	0.710386	-0.185636	0.00963659	0.619444	0.034878	0.648512
ENSG00000115232	ITGA4	0.735407	0.164046	0.471157	0.251459	0.757789	0.643976	0.705485	0.750294	2.43408	1.9117	2.56309	2.13994	0.647494	0.388838	0.67365	0.304636	0.30735	0.267727	0.256986	0.147385	0.966078	-0.0215423	0.0468048	0.46731	0.0218641	0.64835
ENSG00000125657	TNFSF9	8.9898	2.8984	5.69892	5.50066	6.46813	4.15135	5.66132	4.50544	13.3454	6.17403	8.13803	5.27232	6.23245	3.33822	5.56215	3.84154	3.57984	2.84996	3.13458	3.57416	0.376536	-0.231049	0.189543	0.252197	0.000993028	0.647037
ENSG00000164112	SMIM43	2.86197	1.24319	1.0449	1.03669	3.10258	1.88483	3.5996	1.79194	6.1214	6.79604	7.00143	5.97518	2.12254	0.761798	1.34074	0.87308	4.14485	2.32515	2.94095	3.68924	0.900809	-0.056108	0.326593	0.25219	0.0133987	0.645998
ENSG00000174501	ANKRD36C	1.22536	1.06757	1.40683	0.908745	1.23909	0.67551	1.11709	0.606749	1.2179	0.766717	0.765313	0.673418	1.07408	0.876821	0.915707	0.667049	1.02848	1.3929	0.772664	0.78988	0.0745292	0.396789	0.0585082	0.393948	0.000548555	0.644124
ENSG00000178852	EFCAB13	0.873411	0.559512	0.684654	0.562159	0.799994	0.65867	0.802925	0.66861	1.32836	0.442841	1.01946	0.558136	0.877506	0.522927	0.325371	0.603856	1.02276	0.698282	0.502701	0.63575	0.912619	-0.0575129	0.918596	0.0425241	0.00231549	0.643609
ENSG00000286106	NOTCH2NLR	4.95815	5.60017	7.31167	3.17258	7.02718	3.93099	5.60756	4.72128	5.52029	4.49856	4.49898	4.83599	3.78427	2.978	3.05736	2.4214	4.77363	2.57943	3.33351	1.7272	0.4549	0.25096	0.0552876	0.47674	0.00468496	0.642598
ENSG00000109667	SLC2A9	3.94272	1.51544	3.86198	2.07714	1.54082	1.30579	2.01111	1.46003	6.88422	4.82488	6.62641	2.93943	3.55761	1.74301	3.28761	2.03247	3.81832	3.24768	5.25085	3.29035	0.913952	0.052064	1.51373e-06	0.77495	0.00311061	0.64257
ENSG00000273167		2.06904	1.22864	1.04855	1.25066	1.40537	0.827066	1.5668	0.863344	1.80321	1.0019	1.40658	1.02506	1.68564	0.989499	0.993784	1.16486	1.33209	1.87425	1.06151	0.903151	0.621866	0.181102	0.508627	0.18194	0.00015775	0.641046
ENSG00000240563	L1TD1	1.16039	0.799913	0.90505	0.48303	0.207949	0.194042	0.295674	0.168145	1.11809	0.821411	0.886222	0.677044	0.926735	0.560192	0.57512	0.631991	1.05863	0.44415	0.74047	0.82756	0.971714	0.025005	0.430252	0.259049	0.0130438	0.640436
ENSG00000141314	RHBDL3	0.814651	0.709986	0.504934	0.449143	0.426881	0.200381	0.444119	0.252564	0.877886	0.34474	0.684067	0.7264	0.750953	0.31554	0.647898	0.246112	0.50456	0.719808	0.540667	0.490675	0.897937	0.0883355	0.212964	0.388296	0.0304249	0.63806
ENSG00000143498	TAF1A	3.26803	1.83523	3.26298	1.85757	2.79896	2.24449	2.36296	1.65699	4.83116	3.04854	3.56195	3.53938	2.87223	1.96356	2.01589	1.26022	2.67169	1.76985	1.79952	2.23509	0.851585	0.0809362	0.244538	0.283177	0.00117279	0.637624
ENSG00000166165	CKB	3.9409	1.92168	3.73827	2.73527	5.36597	2.94093	4.25146	2.63245	5.09561	5.23889	4.47723	3.60839	3.80997	1.79603	3.01728	2.23772	4.6995	3.48843	2.44596	3.30068	0.896969	0.0606407	0.283406	0.25496	0.000318679	0.636839
ENSG00000146094	DOK3	1.75131	1.02719	1.56209	0.788068	2.17491	1.81514	1.97718	1.1262	2.35986	1.6119	2.35273	2.04933	2.46272	1.89406	2.41986	2.23707	2.51471	0.948449	1.3538	1.25667	0.992061	0.00531593	0.0535767	0.374142	0.00230153	0.636802
ENSG00000023445	BIRC3	19.4387	11.6532	23.3003	10.775	7.22073	4.78618	9.05201	7.57871	9.78391	3.73367	7.59578	5.8058	17.0583	6.46564	13.75	7.03461	12.5198	6.76285	11.6042	8.87416	0.0542655	-0.315186	7.31163e-05	0.591922	0.00389226	0.636551
ENSG00000161649	CD300LG	2.31309	1.73327	2.19708	1.83822	0.769713	0.489707	0.663286	0.565802	1.36812	1.0365	1.59459	0.691603	2.17469	1.09959	1.49176	1.00424	2.50043	2.75311	1.93795	1.75876	0.296733	0.270916	0.0462647	0.421924	0.00104097	0.635206
ENSG00000011347	SYT7	1.04555	0.915654	0.610503	0.663725	0.698244	0.559924	0.504158	0.365473	1.39986	0.950634	1.00741	1.04026	1.63777	1.00418	1.04351	1.36314	1.10014	0.699071	0.550359	0.479883	0.641222	0.15471	0.817974	-0.061845	0.00100244	0.635086
ENSG00000072657	TRHDE	0.288688	0.453931	0.439409	0.16751	0.374997	0.403752	0.273432	0.216585	0.537553	0.603229	0.392704	0.360575	0.236809	0.26712	0.166205	0.202934	0.621287	0.705282	0.328119	0.347409	2.56712e-06	0.92162	0.426316	0.260269	0.00258302	0.633729
ENSG00000156265	MAP3K7CL	3.87619	2.17272	3.8229	1.41911	1.9527	1.69411	2.32328	1.64977	3.13555	1.77177	3.46745	2.95551	2.27115	1.76613	2.34321	1.60762	2.36988	1.76878	1.7	1.14081	0.743842	0.126597	0.0014584	0.613945	0.0102916	0.626414
ENSG00000151778	SERP2	4.54558	2.2737	2.48937	2.89565	4.14068	2.63438	4.07499	2.90538	4.32806	2.74322	4.25362	3.40216	3.37117	3.28413	3.07589	2.13781	5.07556	3.75068	4.51872	2.36531	0.776009	0.119224	0.0774653	0.391131	0.00123868	0.623509
ENSG00000206535	LNP1	1.98054	1.90312	1.61376	1.06502	1.59079	1.02541	0.942451	1.354	1.58584	1.06999	1.23895	1.02224	2.4548	1.26871	1.73669	1.22516	0.90165	1.08237	0.993779	0.657628	0.532942	0.269978	0.421134	0.261276	0.014486	0.623189
ENSG00000166450	PRTG	0.12366	0.105623	0.169016	0.0814346	0.230307	0.145325	0.161047	0.14392	0.186852	0.111851	0.181015	0.144875	0.192611	0.108065	0.130523	0.127494	0.349296	0.318315	0.246473	0.189791	0.724414	0.183626	0.253223	0.33753	0.011857	0.619982
ENSG00000228672	PROB1	1.17776	0.679031	1.2512	0.800545	0.588413	0.494156	0.460152	0.285471	1.22955	0.922871	1.33742	1.16999	1.8218	0.970886	1.42394	0.655705	1.45167	1.13109	1.44921	1.22013	0.895322	0.0693499	0.0204098	0.506929	0.0225951	0.616219
ENSG00000099994	SUSD2	5.69727	2.31278	4.43478	3.44473	3.3152	1.28895	2.82705	1.18946	10.0358	9.30789	12.19	10.3089	3.32835	1.07124	2.11275	1.38523	4.94216	3.72674	5.93721	4.99745	0.0930016	-0.276849	0.00413874	0.428358	0.0311481	0.615771
ENSG00000135835	KIAA1614	2.14462	1.53424	2.43085	1.34387	1.33437	1.04468	1.5134	1.36744	1.88438	1.39342	1.59502	0.905603	1.88156	1.07525	1.72317	1.27114	2.2569	1.28698	1.90275	1.1582	0.765442	0.0820609	1.82185e-05	0.561296	0.000446316	0.614331
ENSG00000063127	SLC6A16	0.824576	0.528229	0.760732	0.601491	0.407843	0.343568	0.268469	0.130864	0.692192	0.421177	0.616923	0.526929	0.717462	0.30519	0.443874	0.382562	0.310551	0.331118	0.246525	0.284748	0.961908	0.0394951	0.536634	0.236834	0.0487328	0.613836
ENSG00000175003	SLC22A1	1.23734	0.737981	0.612317	0.739184	1.59448	1.06665	1.41695	0.771942	0.859602	0.980702	0.957661	1.02245	0.866234	0.513231	0.445845	0.514677	0.654244	0.553539	0.313106	0.331514	0.697324	0.212576	0.867265	0.0769196	0.0499991	0.612557
ENSG00000104903	LYL1	3.46692	1.56159	1.83247	2.51908	5.56704	3.48978	5.23822	2.52755	4.14719	2.38648	3.70046	3.7386	6.2845	2.85705	4.27113	2.36245	4.24064	3.61431	3.79858	4.06867	0.758482	-0.119064	0.396375	0.247134	0.0173756	0.612206
ENSG00000185633	NDUFA4L2	5.71057	3.09542	1.95126	2.26972	3.54068	3.73096	3.57553	4.94975	12.1687	7.43235	7.93051	8.14058	3.82212	2.64197	1.94735	2.03801	5.6722	4.54558	4.2384	2.90745	0.669597	0.147314	0.817021	-0.0678042	0.0344906	0.608771
ENSG00000081189	MEF2C	0.503496	0.454192	0.53719	0.515313	0.525173	0.217361	0.371353	0.332674	0.621052	0.196818	0.250688	0.17729	0.556305	0.59899	0.575907	0.33371	0.290244	0.209485	0.318377	0.266128	0.966174	0.0264151	0.231602	0.305473	0.0398048	0.604607
ENSG00000188015	S100A3	9.53763	12.1461	16.6089	8.90615	4.10483	3.64616	4.82632	3.06381	4.74595	2.86135	5.15839	1.98266	4.55483	1.80755	4.69388	2.23915	4.82238	2.44918	4.02893	2.97614	0.582926	0.211315	2.66541e-05	0.831694	0.0150677	0.603624
ENSG00000152582	SPEF2	0.550771	0.544581	0.441849	0.422142	0.364099	0.253277	0.311865	0.235627	0.410081	0.366943	0.420639	0.244841	0.362698	0.236347	0.318473	0.162947	0.315656	0.28848	0.266848	0.24119	0.157901	0.38233	0.0937662	0.409094	0.00463807	0.602766
ENSG00000011332	DPF1	0.437419	0.112085	0.538068	0.239308	1.26605	0.841176	0.882984	1.11073	1.38064	0.642346	0.967562	0.698809	0.789386	0.782498	0.692543	0.757644	0.847236	0.675578	0.594436	0.327279	0.998392	0.00166973	0.446634	0.266796	0.040652	0.601819
ENSG00000064886	CHI3L2	2.07469	5.24121	1.16627	2.44096	2.24357	2.70272	0.915176	1.30643	3.37084	5.5122	1.69808	1.79623	2.91158	3.22013	1.17615	1.89405	3.2677	6.57396	1.33695	1.58889	1.10039e-18	1.35148	0.0126214	-0.54488	0.00790573	0.598439
ENSG00000167157	PRRX2	11.3302	8.18329	8.27433	6.88742	10.1337	6.90684	8.0289	5.78232	10.1453	9.43268	10.551	10.6476	6.37182	5.68729	4.57259	2.88601	6.45457	4.04883	5.0117	4.09164	0.31051	0.231626	0.11682	0.267296	0.00310214	0.59828
ENSG00000005073	HOXA11	3.62085	2.40072	3.45184	2.47617	4.01958	3.82968	3.32447	2.27559	2.11551	1.35242	1.55474	1.52713	4.97077	3.41735	4.5747	3.22539	0.0292217	0.100661	0.0590471	0.0312593	0.47779	0.220199	0.0420984	0.391786	0.00107922	0.597772
ENSG00000180658	OR2A4	0.769605	1.00363	0.394454	0.551367	1.148	1.63856	1.02018	1.04691	0.886006	0.526472	0.536455	0.263465	1.43492	0.457785	0.731086	1.12218	2.70623	1.63012	1.61362	1.51865	0.683024	0.232457	0.82479	-0.0976432	0.0474575	0.592214
ENSG00000143341	HMCN1	1.19959	0.500512	0.927648	0.455752	0.439501	0.293416	0.431679	0.33066	1.29319	0.83645	1.09363	1.02882	0.401836	0.277492	0.469813	0.273392	0.123137	0.219401	0.193049	0.104471	0.896847	0.0524267	0.00193093	0.555899	0.00592996	0.590978
ENSG00000106686	SPATA6L	1.28636	0.921434	1.53439	1.06629	0.398455	0.449767	0.274135	0.400877	0.9424	0.694377	1.00426	0.650143	0.859226	0.605948	0.644313	0.434039	0.773887	0.563509	0.476757	0.28268	0.55863	0.246068	0.125051	0.417622	0.0368663	0.590675
ENSG00000090554	FLT3LG	2.2713	1.33767	1.42701	1.43635	1.57035	0.528366	0.858777	0.593025	1.88205	0.912205	1.50151	1.50996	1.98334	1.28809	1.18321	1.29172	1.2713	0.81475	1.34417	1.10693	0.468628	-0.267791	0.82479	0.0693718	0.0115596	0.590609
ENSG00000171094	ALK	0.927238	0.438847	1.02143	0.466903	1.58958	1.27746	1.7573	0.962011	0.55764	0.54342	0.729296	0.39797	0.441526	0.39697	0.565309	0.372405	2.15561	1.85958	2.38099	1.49347	0.22167	0.289006	6.35592e-07	0.780974	0.00100244	0.589563
ENSG00000151640	DPYSL4	29.7829	21.6122	20.2665	22.3273	20.016	16.08	16.0512	13.6446	38.0776	34.4645	34.1622	32.6862	27.7763	18.6293	23.0887	20.1292	4.47931	1.74806	1.98179	1.34667	0.634956	0.0653163	0.472393	0.085365	0.00350015	0.589
ENSG00000157601	MX1	18.6985	12.3722	12.9907	8.56177	3.72729	2.83196	5.83281	2.6116	5.71606	3.92056	4.66732	4.45493	8.58146	5.27548	5.81392	4.62592	6.56391	4.53219	6.00379	5.87855	0.793366	0.0785061	0.0288861	0.39792	0.000222342	0.588973
ENSG00000119042	SATB2	0.304336	0.0664633	0.226886	0.239658	0.281288	0.22612	0.256725	0.197589	0.69675	0.384205	0.553487	0.437579	0.294224	0.0511999	0.381091	0.12836	0.212119	0.217926	0.146633	0.155254	0.576741	-0.307744	0.256901	0.394924	0.034851	0.585154
ENSG00000059377	TBXAS1	0.372615	0.332474	0.518375	0.121342	1.1409	0.588599	1.19585	0.836348	0.884756	0.968615	0.909063	0.433704	0.694739	0.320151	0.379249	0.666802	0.365155	0.419286	0.499136	0.252752	0.693529	0.245841	0.0986735	0.624496	0.0488205	0.583979
ENSG00000196284	SUPT3H	4.89704	3.35836	3.79094	2.57537	3.85261	2.67668	3.05649	3.32802	2.74283	2.33525	2.63732	2.0646	2.90739	1.82376	2.54795	1.81004	3.65693	2.27841	2.28641	2.06999	0.703239	0.0931787	0.123358	0.24474	0.000162637	0.580109
ENSG00000139192	TAPBPL	13.7825	10.2717	14.1838	9.4501	18.3694	10.9044	16.8542	7.85378	17.054	9.66592	15.727	11.9629	17.6262	10.0918	17.3195	11.0769	11.6486	8.24647	13.5829	11.0086	0.883562	-0.0422649	1.9867e-06	0.566327	0.000346716	0.579911
ENSG00000007237	GAS7	9.63216	6.4799	8.28088	6.87546	16.3403	7.32687	12.5411	7.4647	13.4556	7.7939	11.898	8.00118	7.99284	4.49776	7.64556	4.78771	7.19475	7.21828	7.87009	7.64484	0.663675	-0.0473436	0.000186433	0.427654	0.00179405	0.579187
ENSG00000170545	SMAGP	3.97777	2.66306	3.60963	2.31891	7.65116	3.69932	6.97445	5.09172	5.22221	4.46531	5.12271	4.0629	4.69669	4.0728	5.66803	3.72123	4.26276	2.80991	3.05729	2.11111	0.795005	0.0761882	9.78655e-05	0.472702	0.000109799	0.575076
ENSG00000203797	DDO	2.34498	1.94998	1.98776	1.35693	2.35439	2.03795	2.46666	1.67472	4.36099	4.57802	3.43261	2.72326	5.58048	3.50505	4.49807	3.89153	3.71221	3.46852	3.41962	2.49164	0.0806838	0.38076	0.0391667	0.365162	0.000437598	0.574886
ENSG00000126882	FAM78A	0.734315	0.235203	0.501822	0.547824	0.550301	0.213958	0.543368	0.339023	0.963861	0.468842	0.781745	0.767863	0.559329	0.452971	0.338212	0.247771	0.448957	0.412409	0.508026	0.288157	0.670914	-0.242338	0.372191	0.289158	0.0303808	0.57214
ENSG00000164604	GPR85	0.513771	0.246844	0.807541	0.359157	0.988228	0.428136	1.03711	0.766455	0.931578	0.54125	0.952614	0.574552	0.612598	0.285233	0.667011	0.317819	0.179675	0.253921	0.223423	0.118279	0.663501	-0.215805	0.000615496	0.782329	0.0176139	0.569998
ENSG00000187134	AKR1C1	13.2208	6.36542	13.2945	6.24412	30.0151	24.6045	34.0992	22.437	39.2919	44.6373	43.6016	44.0866	17.0916	11.677	20.538	9.94633	14.6286	8.32735	14.3922	8.05957	0.109211	0.109074	0.000744342	0.676687	0.0131144	0.567704
ENSG00000216490	IFI30	7.60299	4.57711	7.60588	5.34558	10.3703	4.58004	9.75254	6.10583	14.0258	8.07104	16.3588	9.92195	11.3355	5.67884	9.57193	6.28983	8.64943	3.98964	7.09559	6.80102	0.0817715	-0.345784	0.00156998	0.491008	0.000233143	0.566039
ENSG00000169418	NPR1	16.0028	6.61244	11.6226	6.33779	27.5259	21.4931	25.9837	22.1648	28.0303	23.1771	28.7095	24.0827	16.3418	9.67922	14.8509	9.49222	20.5744	16.2418	21.2577	16.1081	0.957689	0.00855412	3.12559e-06	0.429385	0.00429453	0.565444
ENSG00000198838	RYR3	0.368716	0.183056	0.201581	0.128877	0.330968	0.236352	0.294118	0.198957	0.402375	0.258957	0.281859	0.22973	0.302995	0.244505	0.22767	0.330727	0.297569	0.227787	0.21546	0.265265	0.958037	0.0293464	0.850646	0.0664282	0.0351201	0.563658
ENSG00000197093	GAL3ST4	3.28353	3.04761	2.48617	2.58572	1.80452	1.21982	2.25962	1.24356	2.70625	1.3222	3.49562	2.07443	4.32878	1.79532	3.36731	1.76575	1.89712	1.34851	2.6469	1.48179	0.876286	-0.0695539	0.00179709	0.620776	0.0103742	0.562418
ENSG00000179397	CATSPERE	1.35004	0.999975	1.15325	0.76937	0.81922	0.405655	0.439552	0.589208	0.679976	0.484857	0.521498	0.431358	0.788549	0.33832	1.06873	0.574155	0.749057	0.443082	0.43573	0.534192	0.828773	-0.131551	0.514017	0.230441	0.0223307	0.556694
ENSG00000078053	AMPH	1.24845	1.07724	1.51482	0.789884	0.938145	0.759446	1.19454	0.67932	1.36028	1.07365	0.944829	0.805939	1.13308	0.73083	0.629289	0.780173	0.349559	0.354158	0.35317	0.263953	0.443901	0.279885	0.148545	0.411946	0.0122894	0.555689
ENSG00000198300	PEG3	1.08818	0.798491	0.780832	0.523173	0.402309	0.19975	0.289878	0.282599	0.896867	0.748464	0.859196	0.739632	0.707727	0.503443	0.620231	0.39471	1.02191	0.797549	0.838882	0.836958	0.656165	0.143806	0.203724	0.261098	0.00520265	0.554848
ENSG00000215187	FAM166B	2.87674	0.950222	2.02736	1.22956	3.0631	2.85249	3.07329	2.05448	3.71288	2.66899	2.19323	3.016	2.69425	2.49546	2.64736	2.25224	3.77267	1.83275	2.93203	2.32831	0.997343	-0.00244145	0.476523	0.22322	0.0232472	0.554415
ENSG00000197415	VEPH1	3.44333	1.37723	3.63719	1.49813	12.5451	9.8989	15.7067	11.9003	9.33179	5.02191	8.8697	4.82522	4.93424	3.833	6.01065	3.73027	2.93407	1.61973	3.60571	2.26346	0.43127	-0.123139	1.00943e-10	0.714578	0.00139497	0.554169
ENSG00000186340	THBS2	89.4911	41.6119	67.6839	37.3753	133.645	96.6467	132.154	95.9223	119.066	103.548	115.347	108.272	69.6801	43.4354	67.4054	39.3203	35.152	32.0891	35.1941	30.8329	0.223428	0.072348	0.00136487	0.442053	0.00999272	0.55004
ENSG00000092421	SEMA6A	1.93799	1.14522	1.56166	1.02057	0.649283	0.428487	0.637728	0.463819	1.37804	0.932981	1.53726	1.1126	1.38266	0.7192	1.03371	0.817391	0.660743	0.576223	0.507014	0.527875	0.926795	-0.0352476	0.0258167	0.357419	0.00119895	0.548625
ENSG00000159753	CARMIL2	0.801366	0.541109	0.710456	0.651706	1.44024	0.978783	1.43854	0.866201	2.09449	0.954162	2.68427	1.3702	0.711924	0.621255	0.781832	0.623005	1.80037	1.34472	1.55407	1.0097	0.987896	-0.00923906	0.00284554	0.583391	0.00482915	0.547436
ENSG00000067840	PDZD4	3.43952	1.52921	2.63119	2.20004	2.04541	2.12252	1.65471	1.56428	3.23207	2.38452	2.32954	1.89451	1.58818	1.37753	1.82876	1.33378	3.08657	2.35482	1.73712	1.88357	0.616997	0.147426	0.424273	0.157941	0.000479094	0.542413
ENSG00000175183	CSRP2	11.2747	9.04188	8.60295	6.41564	6.70866	5.54271	5.79611	4.6819	9.13723	9.7425	10.5891	6.5819	9.91664	6.35357	8.93876	7.55137	13.5461	9.50536	10.8521	8.78222	0.219778	0.251343	0.0163991	0.360548	0.000170415	0.542276
ENSG00000204410	MSH5	3.05508	2.30659	3.03584	2.2456	3.54639	2.99748	3.41036	1.72173	4.08242	3.07517	3.40729	2.12162	2.98372	2.50955	3.76098	2.54554	2.89328	2.33998	2.61814	2.52985	0.25894	0.257156	0.00279194	0.500938	0.00353219	0.541736
ENSG00000141527	CARD14	1.26003	1.06401	0.802377	1.02706	1.35346	0.715914	0.895082	0.618096	1.67314	0.914201	1.04332	0.750296	0.922852	0.741933	0.797976	0.814883	0.785782	0.866886	0.856166	0.774647	0.732044	0.12635	0.691224	0.112467	0.0289544	0.536239
ENSG00000188687	SLC4A5	0.808823	0.455603	0.657569	0.534051	1.47912	1.15314	1.17141	0.94281	0.870952	0.988308	1.07509	0.761926	0.876323	0.929045	0.649116	0.750506	1.53059	0.633215	0.864167	0.734386	0.607068	0.157262	0.33564	0.203888	0.00688	0.535385
ENSG00000204390	HSPA1L	2.37927	1.58021	1.86508	2.04185	2.17286	1.85036	1.67462	1.73252	2.15002	1.70899	2.04871	1.17386	2.09726	1.29501	1.56219	1.52593	2.42845	1.26453	1.36941	1.20827	0.963555	0.0228097	0.6582	0.122589	0.00908519	0.53445
ENSG00000162981	LRATD1	1.42485	1.24212	1.18955	0.991149	0.492434	0.451969	0.487824	0.321712	0.591883	0.309497	0.301031	0.450569	1.2639	1.34559	1.07446	0.872328	0.770562	0.830344	0.670727	0.469213	0.0746731	0.42466	0.374786	0.217879	0.00411714	0.532332
ENSG00000111012	CYP27B1	1.81314	1.42866	2.34186	1.12421	2.55088	2.09205	1.62931	1.38122	3.28762	2.46578	2.22944	2.36365	2.90981	1.91256	2.34245	2.11984	2.66317	2.15066	2.80895	2.09752	0.57523	0.170684	0.167975	0.30389	0.0030396	0.529904
ENSG00000271605	MILR1	7.6099	5.21585	6.32789	3.68778	16.2606	12.6898	16.3734	12.8205	17.9583	13.6588	15.4758	13.3136	7.04837	4.33316	5.51023	4.34537	5.84087	5.17799	4.64286	4.36451	0.469684	0.135619	0.0181099	0.308668	0.00020967	0.5298
ENSG00000114948	ADAM23	0.481322	0.361333	0.231278	0.233154	0.429841	0.289251	0.367291	0.272132	1.60608	1.42612	1.32106	1.25435	0.27629	0.222682	0.28577	0.321007	0.813309	0.501785	0.331137	0.428518	0.693556	0.166278	0.930018	-0.0319346	0.0332363	0.527482
ENSG00000196569	LAMA2	8.00003	4.55647	4.48304	3.25382	4.21535	2.98365	3.62762	3.09331	11.2627	9.82559	8.97098	8.94181	5.5499	3.67875	3.87811	3.41018	2.23038	3.7292	1.6446	2.26032	0.00900042	0.290768	0.690237	0.0634937	0.00936651	0.527382
ENSG00000105497	ZNF175	4.09316	2.80221	3.79366	3.04062	5.40445	3.1435	4.59835	3.25009	6.65247	3.34396	3.84127	3.53489	3.57788	2.23854	2.96902	2.09924	2.84953	2.62968	3.09222	3.03694	0.738166	-0.0613496	0.0249039	0.255461	0.000698792	0.52713
ENSG00000144792	ZNF660	1.94179	1.43411	1.71084	1.28768	1.08478	0.663508	1.22264	0.825187	1.6974	0.968264	1.20588	0.907575	1.34978	0.861241	0.960415	0.729651	0.841835	1.21944	1.07298	0.858972	0.547174	0.170135	0.0198577	0.383998	0.00706472	0.526841
ENSG00000130775	THEMIS2	3.2994	2.31816	2.5457	1.87624	3.72395	3.41123	3.36131	3.10799	3.57379	2.17454	4.3623	2.61851	3.39557	1.96962	2.46023	2.2056	2.92043	1.84106	2.28527	1.80706	0.949227	0.0264498	0.0685053	0.329003	0.00148323	0.524836
ENSG00000142657	PGD	247.209	151.396	234.015	128.82	268.27	227.53	284.915	230.293	141.441	130.675	160.093	122.209	271.891	195.684	275.016	175.771	332.604	214.875	327.942	197.672	0.0032858	0.132619	2.85482e-12	0.553689	0.000108481	0.524308
ENSG00000151006	PRSS53	4.43101	3.49139	4.08793	3.43424	6.03912	5.66649	7.35761	4.68346	6.15969	4.41338	4.06466	4.67206	3.98393	2.74699	3.78832	2.83696	6.75866	3.36702	3.7936	3.09854	0.772843	0.0829495	0.156265	0.255123	0.00251428	0.521783
ENSG00000144959	NCEH1	81.6448	50.7778	93.3866	37.7277	57.7549	45.9185	61.7738	48.6	63.4397	51.7091	70.066	50.7118	105.706	75.5263	114.506	68.8676	100.16	77.3694	106.146	73.7261	0.162396	0.13116	4.00299e-05	0.641135	0.000258827	0.521572
ENSG00000120645	IQSEC3	2.65156	2.07791	2.24306	1.6666	1.71894	1.60893	1.77271	1.34824	1.51704	1.01084	1.67063	1.19679	1.6675	0.750333	1.7852	1.1227	3.47996	1.82497	2.38242	2.078	0.91049	-0.0382272	0.00261024	0.38573	0.000117245	0.521192
ENSG00000163803	PLB1	3.37625	2.14289	2.69467	1.99934	5.99775	3.90519	5.01357	3.32172	2.25899	1.21703	1.96958	1.31362	2.433	2.22485	2.15396	1.78027	1.9003	1.80102	1.6355	2.08658	0.602398	0.100943	0.0903872	0.277344	0.001343	0.521158
ENSG00000135905	DOCK10	1.9623	0.960813	1.69122	0.695192	1.9645	1.47819	1.98994	1.452	3.66384	2.84891	3.36643	2.39612	1.48627	1.24902	2.39838	1.38011	0.433741	0.220064	0.458604	0.431614	0.842936	0.0643828	5.27103e-05	0.614512	0.0196169	0.519433
ENSG00000181652	ATG9B	2.5087	1.70162	1.60726	1.78289	1.40911	1.15288	1.15312	0.913385	1.85818	1.69596	1.56611	1.46758	2.15785	1.7751	1.26166	1.69452	1.44403	1.23076	1.2935	0.716625	0.278173	0.242123	0.769289	0.0822093	0.0017125	0.517299
ENSG00000167105	TMEM92	3.44523	1.73887	3.03221	2.47506	2.35238	1.90729	2.95724	2.28651	5.1532	3.73281	5.06014	2.90211	3.49898	2.83364	3.80173	2.68017	5.44854	2.67664	5.36294	2.88419	0.9168	-0.0417564	0.000179819	0.561282	0.00380945	0.517118
ENSG00000178878	APOLD1	2.15208	2.06795	2.33092	1.79569	2.8675	1.79597	2.22103	1.66261	2.29059	1.90552	1.98128	1.57634	1.80578	1.54044	1.73578	1.35639	2.14644	1.29817	1.63887	1.33209	0.469051	0.16779	0.0283895	0.322643	0.000774016	0.51699
ENSG00000184451	CCR10	5.23976	4.21941	4.3499	3.16271	5.0697	4.11567	4.32503	3.65424	4.34897	3.74597	5.72551	3.60774	5.06567	3.96059	4.66203	3.15001	3.12686	1.60713	2.79811	2.1025	0.458413	0.169724	0.00156176	0.441127	0.000495925	0.51697
ENSG00000244414	CFHR1	6.70596	4.79706	6.79778	4.82376	5.81469	4.22698	5.31284	2.62519	6.98037	3.85343	5.96247	4.21389	7.9959	6.82547	7.00736	6.49901	3.30733	3.24523	2.7947	3.15198	0.682685	0.12988	0.0950341	0.350524	0.0093848	0.516098
ENSG00000164099	PRSS12	2.61244	1.81516	3.02816	2.14387	2.62845	1.87428	2.63023	1.62653	3.27941	1.46269	3.07891	1.63733	5.45928	4.74158	6.47149	4.54982	2.95169	2.27192	2.65447	2.04718	0.922694	0.0302368	7.46617e-06	0.550332	0.000514612	0.513912
ENSG00000123977	DAW1	21.137	12.7722	20.7451	10.0694	52.0667	49.9203	51.736	52.6733	31.158	21.4395	26.3811	21.554	23.5265	23.8116	21.4082	21.2358	66.8221	37.6463	45.3478	33.8211	0.280442	0.108999	0.0768728	0.303568	0.0126244	0.51159
ENSG00000168398	BDKRB2	13.9207	8.70968	10.3913	6.84865	12.3523	15.8829	12.7008	12.6642	17.422	14.0487	13.144	12.4369	12.025	9.54952	8.77129	7.78167	11.4739	9.26292	7.26396	7.63007	8.63995e-08	0.299025	0.286541	0.120929	0.00107261	0.50895
ENSG00000065600	PACC1	9.92856	5.95407	8.61751	5.71597	10.9526	11.9506	9.27304	10.5584	11.644	9.12697	9.47685	7.36349	10.1242	9.11976	10.2578	7.29619	12.487	8.49544	10.016	7.53914	0.0348266	0.229465	0.0269824	0.294874	0.000180509	0.507815
ENSG00000231389	HLA-DPA1	15.3268	10.557	13.9733	9.24471	7.06272	4.53198	6.12732	4.87564	7.71968	3.3774	6.75053	3.90039	8.91678	5.45936	9.3092	5.31743	5.09005	6.47307	7.24392	6.44029	0.923796	0.0251542	4.08251e-05	0.500883	0.0105408	0.506815
ENSG00000196793	ZNF239	2.31105	1.85059	2.21108	1.36972	3.36569	2.62952	2.63355	2.64077	4.03523	3.09865	2.89429	2.65829	2.83007	2.10276	2.67105	2.46608	3.73022	2.03452	2.44969	2.12817	0.841361	0.0755426	0.411244	0.17089	0.00371087	0.506511
ENSG00000146592	CREB5	1.47424	1.01045	1.24702	0.799026	1.5354	1.57612	1.90318	1.44308	1.8797	1.4514	1.57953	1.55148	1.40533	1.21148	1.46901	0.918345	1.5309	1.13687	0.865824	0.827725	0.148334	0.241666	0.0355851	0.323358	0.00362683	0.506308
ENSG00000181690	PLAG1	1.31698	1.17692	1.51202	1.15282	1.12184	0.810439	0.951914	0.652116	1.65832	1.32436	1.24666	1.13615	1.23503	0.767716	1.01337	0.81876	0.91406	0.915317	0.708735	0.613965	0.36424	0.214624	0.101635	0.279061	0.00221732	0.50245
ENSG00000113966	ARL6	3.60533	3.23202	3.15491	2.54573	3.85399	2.9593	3.13501	3.16096	4.65048	3.8529	3.17509	3.94053	4.10189	3.23427	3.23693	2.18266	4.24028	3.44284	3.585	2.52419	0.105319	0.252081	0.346487	0.172671	0.000956955	0.501269
ENSG00000105173	CCNE1	8.5028	3.78173	5.67789	3.85435	9.10537	6.2602	8.3526	6.33848	9.88672	8.7947	11.0952	7.59144	8.22029	7.37304	8.53879	7.84466	9.37168	7.65424	7.6461	6.24999	0.628275	0.101534	0.0062905	0.343774	0.00207267	0.500243
ENSG00000136231	IGF2BP3	0.836615	0.586638	0.950312	0.639137	1.56572	1.39144	1.45765	1.29186	1.11609	0.541377	0.529577	0.563521	0.830679	0.585816	0.622906	0.839238	0.675183	0.3143	0.294987	0.273289	0.89944	-0.0705709	0.898126	0.0462828	0.0499277	0.499456
ENSG00000116717	GADD45A	55.4681	36.0598	45.2823	29.7204	100.367	106.118	105.076	97.8772	82.7331	79.4785	73.4521	65.1591	89.767	72.4227	77.5441	66.1932	87.9726	57.4951	66.2093	46.3437	3.28222e-05	0.234289	0.000764562	0.282257	0.00153785	0.498467
ENSG00000144362	PHOSPHO2	3.23777	3.44937	2.88607	2.24628	3.98423	2.50409	2.81875	2.01071	2.41071	2.7638	2.40409	1.75418	3.13019	3.58203	2.7414	2.54714	3.57869	3.45695	4.53392	2.85598	0.0440283	0.479993	0.0778623	0.391981	0.0220875	0.497168
ENSG00000186523	FAM86B1	3.13633	3.84168	3.63895	1.91699	2.29185	1.72323	2.32282	1.08302	3.43711	3.59785	3.80061	3.20453	2.79889	3.09337	3.07758	2.55842	3.61593	2.13986	2.36058	2.23157	0.0393626	0.408546	0.0180912	0.45562	0.0139028	0.496109
ENSG00000135205	CCDC146	1.5467	1.78899	1.90847	1.67148	0.975943	0.550812	1.0911	0.763681	1.52921	0.795512	1.14602	0.878569	1.46762	0.689074	0.952319	0.797326	0.970864	0.875905	1.40128	0.544008	0.966174	0.0241606	0.0507954	0.483432	0.0499116	0.493426
ENSG00000095752	IL11	3.17564	2.67006	2.51545	2.1717	4.93818	3.19224	4.265	2.47412	8.97888	4.73483	7.78277	6.95275	1.88394	1.70293	2.98241	2.10955	4.13554	1.93957	3.47207	2.46119	0.707005	-0.117019	0.0129625	0.38454	0.00815496	0.492392
ENSG00000162645	GBP2	23.4982	22.9431	23.0698	22.9349	7.96393	4.77339	5.88807	4.25451	13.7166	6.52042	9.66619	8.45219	18.7408	10.3901	13.5639	9.4981	14.8621	14.9185	13.3194	14.7964	0.997343	0.000789873	0.233868	0.154947	0.014066	0.491899
ENSG00000105376	ICAM5	3.83592	3.29953	3.04423	3.6669	5.20221	3.89653	5.68055	3.53484	2.67993	1.57021	1.93206	1.48262	2.84117	2.23265	2.64479	1.9806	2.84609	1.978	1.76565	1.76263	0.778286	0.0844399	0.323229	0.214056	0.00349581	0.490177
ENSG00000166446	CDYL2	1.5007	1.10079	1.46788	0.804306	2.79527	1.76239	2.45048	2.3235	1.68481	0.757018	1.41977	0.823561	1.90492	1.25079	1.91529	1.74328	1.67339	1.05096	1.39177	1.26591	0.382533	-0.183765	0.0448231	0.332329	0.00335906	0.490049
ENSG00000213689	TREX1	6.94102	6.22077	6.84145	5.29441	11.1502	6.54561	7.10562	5.02062	9.07613	7.28669	8.72747	7.22905	10.8399	8.46037	14.2017	7.18371	8.72571	8.78229	7.02002	8.06654	0.249111	0.205782	0.0631056	0.355125	0.00741958	0.488368
ENSG00000255152	MSH5-SAPCD1	2.63777	2.1309	2.96714	1.95819	3.14299	2.73828	2.85006	1.64487	3.59772	2.54858	2.93861	2.03616	2.5727	2.33271	3.39274	2.33928	2.63744	2.24968	2.55048	2.23692	0.199559	0.246962	0.000391736	0.488425	0.0043177	0.4857
ENSG00000204923	FBXO48	1.0344	1.09173	0.851754	0.649408	0.913283	0.472844	0.61284	0.613598	1.14449	0.730816	0.744674	0.845232	0.770519	0.8316	0.660457	0.597922	0.684267	0.659992	0.636028	0.483107	0.443659	0.255471	0.683369	0.111978	0.0118292	0.483253
ENSG00000182957	SPATA13	2.24514	2.11919	1.81265	1.80259	1.67607	0.936097	1.57194	1.14462	2.38171	1.51275	1.40571	1.20935	1.78638	1.10305	1.13244	1.21677	1.65157	1.85038	1.41753	1.46656	0.496461	0.133658	0.704495	0.0678846	0.000914887	0.48248
ENSG00000104415	CCN4	48.376	25.0317	38.0032	23.702	118.214	98.508	114.728	101.971	52.0888	33.4905	37.3964	32.5558	45.0046	34.4416	39.5693	37.8733	11.0753	9.57665	9.01855	8.53601	0.867419	0.0188329	0.0301096	0.207913	0.000324288	0.481702
ENSG00000267041	ZNF850	1.19415	1.32492	1.27458	1.10008	1.9282	1.12453	1.86383	0.972988	2.86469	1.56811	1.50173	1.45147	0.833129	1.2872	1.26303	1.00525	1.42076	0.787168	0.963649	0.935278	0.4478	0.166137	0.123232	0.283237	0.0267736	0.481223
ENSG00000006606	CCL26	7.4233	3.17027	6.62307	3.13366	10.2745	8.72382	7.11646	9.16309	13.2939	9.34753	12.342	8.3015	5.98055	4.45195	10.8388	5.99518	4.54865	4.20385	5.82862	2.96697	0.939542	0.0395212	0.0253671	0.553075	0.0412267	0.478618
ENSG00000213920	MDP1	9.62394	7.19268	11.0985	7.80025	10.2107	7.71136	8.35575	9.03689	10.0985	5.24855	9.65263	6.14999	9.56263	4.9472	10.539	4.83711	8.52203	5.94554	7.08423	6.23137	0.749799	-0.113427	0.0532336	0.426211	0.0164135	0.476837
ENSG00000186399	GOLGA8R	4.63833	4.21212	5.12041	4.36874	2.12889	1.96038	1.69272	2.13557	3.33742	2.92892	2.1886	2.1986	3.40012	1.88651	2.90517	1.60805	2.46812	1.60594	1.16369	1.32011	0.682685	0.14321	0.723944	0.104604	0.0497801	0.47548
ENSG00000204851	PNMA8B	2.27292	1.84653	2.32993	1.9406	1.43081	1.27154	1.31187	0.846058	1.60273	1.32587	1.59299	1.30722	2.71679	1.16627	1.51141	1.68723	1.60088	1.05313	1.38154	1.08815	0.967844	-0.0173632	0.25733	0.220423	0.00543117	0.474718
ENSG00000008300	CELSR3	0.97183	0.66147	0.464895	0.487373	0.453971	0.280331	0.348054	0.354738	0.530273	0.457611	0.426773	0.496823	0.610702	0.322223	0.369276	0.435851	0.398689	0.34522	0.264136	0.279665	0.986259	0.00943366	0.462736	-0.163956	0.0212888	0.4728
ENSG00000120156	TEK	2.13236	1.58508	2.78386	2.1461	2.29953	1.81821	2.98665	1.62823	3.48547	2.35045	3.53364	2.06325	1.30303	1.30296	2.59893	1.00798	2.38654	1.19307	2.21436	1.31989	0.933274	0.0333278	2.41523e-07	0.775185	0.00820916	0.471084
ENSG00000206190	ATP10A	1.54154	0.672423	1.10198	0.545597	1.58288	1.55049	1.96138	1.44858	1.48135	1.20439	1.30641	1.49708	1.84329	1.17301	1.2139	1.33629	4.22334	3.14837	3.59716	2.9506	0.990597	0.00393359	0.220216	0.221748	0.0363598	0.468183
ENSG00000181104	F2R	28.4179	13.0924	25.1651	13.9987	42.654	31.5588	48.0525	33.6864	45.1457	32.4358	46.5846	38.0612	24.8157	16.5469	32.011	17.3611	25.2711	18.6234	24.9568	19.5555	0.164413	-0.100307	6.63077e-09	0.53845	0.000132848	0.467111
ENSG00000241399	CD302	10.6623	10.4555	9.80932	9.1684	7.23441	4.48379	6.595	5.08801	12.184	6.86186	6.58906	6.37893	9.01657	6.38237	6.41402	6.35528	7.95804	7.38224	6.27773	6.43713	0.513115	0.0938371	0.638778	0.0610431	0.000108684	0.465369
ENSG00000258461		3.49726	2.18734	3.62741	2.03786	2.08119	1.41273	2.08192	1.35966	3.27279	1.70442	2.64549	2.40016	2.56081	1.78075	2.67351	1.97779	1.51977	1.63001	1.48485	1.32203	0.93026	-0.0329305	0.00765278	0.411059	0.00198278	0.46529
ENSG00000166833	NAV2	5.497	4.83461	5.7914	5.56223	7.56499	3.48696	6.36103	4.03485	11.813	7.25338	9.71549	7.60364	8.29632	4.38696	6.89723	4.55518	6.09376	5.12933	6.36836	5.87274	0.0990094	-0.12686	0.00247992	0.321542	0.0142361	0.463119
ENSG00000176222	ZNF404	5.20972	4.25516	4.1121	3.46774	4.9245	4.30797	4.37621	3.86946	4.9331	4.49048	4.32143	3.39575	4.02931	2.98872	4.05816	2.99714	3.40561	3.18631	2.84609	2.29379	0.182603	0.279591	0.127216	0.267763	0.00367672	0.461081
ENSG00000254852	NPIPA2	17.934	16.3225	18.0369	14.4396	12.5337	12.1033	14.3442	9.66634	14.5889	10.759	14.8596	10.5089	15.3753	12.3987	13.9505	11.8684	21.3552	15.3021	15.9473	11.6266	0.0884251	0.217663	0.000340407	0.378265	0.00035767	0.459519
ENSG00000275954	TBC1D3F	5.79751	5.17609	5.14741	3.7878	6.87397	5.48665	6.06404	5.25973	3.12697	3.23523	4.143	2.53792	3.97197	2.3654	4.03294	3.64282	3.57359	3.72263	2.71719	1.69463	0.32985	0.276332	0.022419	0.375126	0.0109241	0.459481
ENSG00000088305	DNMT3B	1.60719	1.54437	2.52475	1.57966	2.13358	1.68584	1.67177	1.1329	2.16567	1.23938	2.40355	1.52056	2.01792	1.71888	2.53798	1.89804	1.92034	1.10251	1.75297	1.02712	0.904907	0.0482678	3.77274e-05	0.578261	0.0230686	0.457994
ENSG00000100345	MYH9	812.162	503.813	770.695	453.389	982.954	1090.5	1082.57	999.508	718.159	686.629	784.139	682.524	920.69	779.84	1008.03	713.157	1159.04	636.172	737.337	516.796	0.000194507	0.159379	3.65655e-05	0.385261	0.0460326	0.457336
ENSG00000204219	TCEA3	3.65125	2.77286	4.46725	3.19503	1.94187	1.18913	1.81195	1.65429	2.10599	0.930613	1.52296	1.15722	2.84672	1.9072	2.46152	1.9399	1.68723	1.03689	1.27249	1.01683	0.532618	-0.178239	0.0765617	0.311909	0.0136578	0.457047
ENSG00000288634		48.6241	40.2989	36.7597	36.5775	77.1601	70.1298	81.3331	48.6162	58.7773	50.0605	56.348	50.104	45.8333	56.2394	71.5952	38.3505	58.3719	44.4957	48.5676	33.0576	0.0568556	0.351556	0.0105039	0.45908	0.00733898	0.456932
ENSG00000182492	BGN	14.1905	10.6228	10.9613	9.56694	7.18004	3.44012	6.08613	3.48342	22.9202	16.632	21.1842	17.4941	11.154	9.29915	10.1198	8.35551	13.1394	10.5424	11.7673	12.1468	0.962766	0.0112728	0.0624383	0.233915	0.000681456	0.4566
ENSG00000171757	LRRC34	3.17561	1.46923	2.08979	1.53716	2.13303	2.11101	1.7998	1.8666	2.44856	2.17774	2.60162	1.91657	2.50156	2.53933	2.45803	2.54648	2.75268	1.92552	2.62129	1.48924	0.645198	0.148252	0.203604	0.285083	0.0465095	0.455835
ENSG00000179348	GATA2	4.09625	3.95752	2.89822	2.84188	5.46885	3.7888	5.19699	4.9817	7.3332	5.75663	6.25684	4.78002	2.08769	1.52433	2.22054	1.13614	4.7252	3.4452	3.53967	3.49792	0.526125	0.135508	0.183423	0.219382	0.00107568	0.455725
ENSG00000104064	GABPB1	11.8979	8.09964	10.0807	6.13603	11.5333	10.0226	11.723	11.0818	12.1076	9.15239	10.6969	8.72809	11.4188	10.0462	8.9464	8.8192	13.4094	9.30584	10.2953	9.02888	0.255758	0.119878	0.0376461	0.221852	0.000411403	0.454862
ENSG00000135976	ANKRD36	2.50646	2.07064	2.90647	1.59257	2.01321	1.31951	1.91646	1.50115	2.29637	1.37945	1.91473	1.72853	1.77627	1.33276	1.66994	1.78903	2.58115	1.62903	1.58133	1.37077	0.909466	-0.0367907	0.0969505	0.2669	0.00322003	0.454196
ENSG00000073605	GSDMB	6.24876	4.81395	5.35632	3.92948	4.7367	3.31494	4.26193	4.20621	5.86053	4.23044	5.15176	4.54393	6.4057	2.99065	6.29422	4.94849	6.30376	4.89206	4.08487	3.53443	0.898084	-0.0536019	0.202203	0.212106	0.00588211	0.453885
ENSG00000168004	PLAAT5	6.09177	5.02958	4.75921	5.04228	4.98924	5.60148	3.98603	5.23757	4.73643	3.31358	2.94354	2.86293	3.51647	2.92779	1.99451	2.66164	4.58219	2.95958	2.17009	2.04238	0.288489	0.18536	0.232468	-0.194157	0.0225792	0.453729
ENSG00000171448	ZBTB26	5.93497	4.82558	5.95619	4.37092	4.86967	2.99298	4.25654	3.65565	5.66499	3.4581	4.1717	2.78479	4.11274	2.8802	3.58777	3.87034	4.70603	3.88448	3.19796	3.43972	0.99174	0.00353823	0.266894	0.173775	0.00128631	0.453442
ENSG00000165115	KIF27	2.07843	1.88553	1.89236	1.16534	1.29122	1.35299	1.31138	1.22928	2.4318	1.37236	1.71333	1.41067	1.4103	1.087	0.993332	1.34161	1.69821	1.26807	1.31576	1.11449	0.494153	0.160048	0.462679	0.153234	0.0101277	0.451021
ENSG00000135636	DYSF	1.8162	1.13818	1.9427	1.20003	2.79908	1.99941	2.96949	2.70694	2.58522	2.09232	2.87691	1.90491	3.67713	2.47207	3.88818	2.35691	2.69783	1.39034	2.09256	1.67021	0.664537	-0.0963431	0.000306435	0.45537	0.00199829	0.448792
ENSG00000168237	GLYCTK	5.14071	2.97803	3.83247	2.93803	4.59594	4.11515	3.89204	3.37271	3.96437	3.50993	4.77665	3.46582	6.42046	4.09664	5.70121	4.15383	5.7765	4.30792	5.3749	4.69287	0.849479	0.0479053	0.00855398	0.306403	0.00099205	0.448339
ENSG00000235718	MFRP	11.1574	8.2633	11.4122	9.17392	8.12652	6.34783	8.30438	6.24007	10.4049	8.93574	12.9802	9.69074	11.1164	7.01029	10.4832	6.89441	13.8802	7.83349	11.7194	7.36095	0.947357	-0.0140516	1.15595e-07	0.452001	0.00138986	0.447997
ENSG00000106991	ENG	37.1379	16.9734	25.3497	17.4373	33.1979	25.1535	36.2461	26.2448	154.319	134.524	162.747	138.056	30.6257	19.0728	36.971	19.5871	25.3771	20.833	29.353	22.7608	0.666802	-0.0406596	3.11334e-07	0.46583	0.00958405	0.447694
ENSG00000105509	HAS1	61.5769	55.1449	45.1499	47.2091	285.343	195.56	235.057	148.973	121.274	120.427	108.805	109.77	74.8939	57.2963	51.9318	47.6411	98.3447	91.8755	79.6434	83.0583	4.28423e-08	0.251264	0.54499	0.0977191	0.00101449	0.446145
ENSG00000223953	C1QTNF5	28.7343	21.3276	29.5195	23.6206	20.9746	16.3233	21.4336	16.1056	26.8552	23.0632	33.502	25.1926	28.6914	18.0936	27.0573	17.7945	35.8249	20.2183	30.3505	18.9986	0.93873	-0.016529	1.13303e-07	0.452192	0.00158121	0.445958
ENSG00000100101		8.39494	4.58253	6.10061	5.08514	8.21995	7.14347	7.35287	6.84923	7.52358	6.41686	7.09624	6.27132	10.1927	7.27545	8.8359	8.08223	9.97175	6.72025	7.55205	5.78437	0.921062	0.0207951	0.0599384	0.17728	0.00013052	0.445925
ENSG00000109944	JHY	2.34928	1.53648	1.9543	1.4692	2.10224	1.49016	1.91022	1.63972	2.00722	1.48425	1.78847	1.42659	2.35447	1.63887	1.99801	2.07718	2.36251	1.73251	1.70494	1.48662	0.959571	-0.0162042	0.204275	0.180063	0.00077541	0.445534
ENSG00000141384	TAF4B	2.4738	2.26019	2.32799	2.03379	2.26214	1.44277	1.52504	1.37089	2.98218	1.74776	2.01836	1.84646	2.01914	1.65107	2.36925	1.67454	2.47102	2.49911	1.80215	1.89059	0.571483	0.134001	0.409305	0.148443	0.00294786	0.444289
ENSG00000125347	IRF1	9.84066	7.51629	9.85234	8.55458	10.0724	4.63176	7.16972	5.96308	12.5933	6.28302	9.51371	7.10202	11.7979	6.2189	8.10608	6.96011	7.92331	7.97128	8.41663	9.10949	0.0433727	-0.195303	0.153994	0.161244	0.0138365	0.442772
ENSG00000224578	HNRNPA1P48	10.4509	8.03391	9.01157	8.57642	7.97329	6.44306	7.9262	5.03437	9.16526	6.18202	8.81896	6.48203	9.15276	7.33795	9.75266	8.44245	9.12892	9.05801	7.16805	5.25425	0.491212	0.162588	0.0258259	0.318848	0.00366348	0.43965
ENSG00000106829	TLE4	5.88355	4.98337	6.25109	4.20699	4.28498	2.4073	3.37121	2.45215	6.80945	5.56624	4.86902	4.31973	6.2586	4.25261	4.89256	4.41393	5.02248	5.7836	5.05978	5.40357	0.244756	0.152996	0.108011	0.207752	0.00240633	0.436395
ENSG00000110852	CLEC2B	6.9247	5.28407	7.09838	5.01412	5.68038	2.64372	4.52573	3.29695	10.5146	7.70468	7.90048	6.97929	10.1896	6.69005	9.19003	5.90573	4.10921	5.19021	6.269	5.27488	0.83562	0.0600521	0.00650453	0.368981	0.0297326	0.435287
ENSG00000166986	MARS1	60.5462	37.3438	50.0279	36.4093	105.139	87.5333	107.329	85.7976	82.934	66.8355	83.5009	71.0504	76.2078	74.049	84.2615	66.9217	98.9649	52.6756	70.4208	53.8544	0.684673	0.0357644	8.97586e-09	0.311503	0.000751634	0.435233
ENSG00000173166	RAPH1	27.2243	18.3378	21.9809	13.6934	36.1624	32.8376	36.267	32.6636	29.8598	23.8295	25.4244	21.8293	27.6705	27.2961	30.3204	25.0829	29.4119	22.9721	25.0223	19.6245	0.00024681	0.19274	5.09348e-05	0.299736	0.00214371	0.434958
ENSG00000183153	GJD3	5.25065	3.88632	4.77622	4.07597	7.4739	5.77635	6.16817	4.97729	6.62342	5.93467	6.94737	5.84915	6.21949	4.31127	5.97644	4.36731	6.87161	4.66841	5.88192	4.39003	0.711215	0.0685239	0.00285363	0.300591	0.000273344	0.43297
ENSG00000074935	TUBE1	10.4676	8.88977	9.48345	8.75244	8.54537	7.51728	8.52727	6.86558	10.9382	9.15138	7.45993	7.53563	8.77608	6.99289	5.90018	5.52141	9.07871	7.36562	7.75589	6.22452	0.108686	0.213844	0.324589	0.13306	0.000422637	0.43224
ENSG00000068971	PPP2R5B	23.4015	15.1476	18.2327	12.9427	29.3055	27.5982	27.6607	23.5123	23.1167	22.3452	23.892	22.0637	24.7145	18.4263	23.5224	17.5073	20.8562	14.0262	17.4886	14.0306	0.148225	0.128305	0.000335659	0.279445	0.00041719	0.431561
ENSG00000129009	ISLR	17.1838	7.79735	9.52251	9.94346	4.19716	2.89498	4.3754	3.88093	88.658	65.09	82.3769	62.9997	10.7913	5.09616	8.58042	5.99634	24.9209	19.6326	25.0287	24.1227	0.0961009	-0.175892	0.0998181	0.18474	0.00289745	0.430718
ENSG00000105538	RASIP1	3.172	2.49646	2.26061	2.75456	1.5772	1.39426	2.036	1.23695	5.53851	3.1536	4.15678	3.73548	6.92179	3.85747	6.51435	4.68125	6.26575	3.75127	5.14813	4.45974	0.376402	-0.173587	0.225058	0.212634	0.00188727	0.429581
ENSG00000256043	CTSO	7.9968	6.53394	6.74259	6.11012	4.26591	2.6105	3.91751	3.03181	5.91733	3.6284	3.66108	3.32399	5.95343	3.92807	3.93896	3.59561	3.03764	3.2478	2.8074	3.43057	0.842936	0.0375181	0.642917	0.0654381	0.00495238	0.429315
ENSG00000198046	ZNF667	4.7517	3.88349	3.8655	3.37672	2.81582	1.86982	2.7418	2.2704	5.12727	2.75313	3.53142	3.35525	2.97536	2.50346	2.07221	1.63184	2.83858	2.78928	2.46805	2.77374	0.817768	0.0628646	0.517376	0.0990823	0.00353933	0.42866
ENSG00000066629	EML1	2.05224	2.67043	0.9642	2.09218	0.548254	0.342582	0.250566	0.352841	1.27771	1.07827	0.584128	1.29778	1.25381	1.18682	0.365535	0.700877	5.04923	3.7507	2.01034	2.74371	0.0678986	0.316764	1.00787e-06	-0.861662	0.0474039	0.425736
ENSG00000140691	ARMC5	6.64334	5.37848	5.54955	6.24159	9.02651	5.61131	6.65023	5.87161	7.85677	6.45029	7.25315	6.31517	7.85972	5.89232	7.04304	4.88721	6.96099	4.60868	6.28472	4.78469	0.967162	0.00911146	0.122265	0.193585	0.000295301	0.424711
ENSG00000130558	OLFM1	1.02112	1.1108	1.44172	1.01891	1.14352	0.703954	0.865653	0.788878	2.07664	1.34697	1.71095	1.80984	1.32247	0.927008	1.35436	0.732969	0.917379	0.856982	0.879727	0.532256	0.851518	0.0820123	0.0875347	0.372094	0.0493752	0.42408
ENSG00000171208	NETO2	4.47493	3.1875	3.82709	3.40423	6.69865	4.55291	6.22601	3.86477	9.78872	7.00164	8.45466	7.10748	2.61588	1.50459	2.61978	1.83473	2.28865	2.04931	2.64111	2.23486	0.951222	-0.0144824	0.00142526	0.337925	0.000508209	0.422623
ENSG00000149090	PAMR1	31.3872	13.6887	22.7869	15.5111	16.7905	13.7978	14.4241	13.0433	40.5537	23.5632	31.2411	24.434	39.0971	26.8938	32.6666	31.3031	25.3729	27.9496	23.1672	28.899	0.44051	-0.072061	0.432095	0.123932	0.0292828	0.422005
ENSG00000125430	HS3ST3B1	4.94992	3.04411	4.22531	3.87334	8.84346	5.88442	7.12042	5.94751	7.07142	4.27516	4.7251	4.33063	4.42002	2.58152	3.67624	2.52199	1.53981	1.26768	2.06939	1.92689	0.415219	-0.136544	0.100352	0.197457	0.0114746	0.421869
ENSG00000167625	ZNF526	10.5322	7.28851	7.75183	6.83283	8.53781	7.51284	8.23436	6.43948	8.83744	7.67999	7.60267	7.81806	8.2165	6.25733	7.85647	6.84734	8.97931	6.13968	6.85527	5.28594	0.529731	0.0892547	0.0860251	0.179021	0.00032405	0.420186
ENSG00000147124	ZNF41	6.31213	4.95648	5.59219	4.1612	5.84241	4.79152	5.6872	6.16044	7.85563	5.64332	5.88684	4.74316	6.79549	4.27122	4.91656	4.5753	6.18072	4.89334	6.04497	4.61913	0.863226	0.0390088	0.111767	0.18804	0.0021058	0.417522
ENSG00000105281	SLC1A5	66.5055	45.0378	48.878	49.56	135.74	113.168	129.013	100.806	109.037	97.2481	100.564	95.5255	80.2507	77.5855	84.8053	67.2544	97.8654	52.061	67.9435	51.8565	0.327811	0.0747312	0.0128577	0.195719	0.000309039	0.415762
ENSG00000149054	ZNF215	2.13735	1.01586	1.46064	1.1316	2.37449	2.45287	2.22235	2.03524	3.56525	1.80485	2.31006	2.02672	1.82193	1.65869	1.68106	1.53542	1.63219	1.23524	1.63031	1.60711	0.946574	-0.0276937	0.505366	0.126735	0.0318463	0.413658
ENSG00000183578	TNFAIP8L3	23.3335	15.778	24.3809	14.1154	21.3721	19.8706	22.057	20.072	30.6584	24.3619	25.3739	19.5569	27.5348	23.8154	29.7326	19.8381	33.1742	26.9151	33.4556	27.2481	0.0731004	0.155993	1.52812e-05	0.399173	0.000127183	0.413456
ENSG00000167676	PLIN4	1.90249	1.97094	1.15793	1.45012	1.01287	1.11472	0.754919	0.750115	1.70684	2.16367	1.69704	1.28223	1.50878	1.18274	1.1719	1.18607	2.56697	2.06601	1.6482	1.71943	0.00521415	0.420896	0.910698	-0.028162	0.00392479	0.413083
ENSG00000178115	GOLGA8Q	4.73278	4.25437	4.79932	4.08343	2.2374	2.93592	1.78946	1.79298	3.74226	2.14448	2.48312	2.43902	3.49315	2.77821	3.96413	2.54993	3.08028	1.8392	1.86726	1.97704	0.696172	0.133688	0.512366	0.155698	0.0256709	0.412999
ENSG00000267534	S1PR2	4.2179	3.23732	3.39913	2.68492	3.92167	2.09157	3.88665	3.03125	4.35576	2.43897	3.5725	3.55992	4.18035	3.68188	3.0996	3.10149	3.76797	2.9745	3.11473	2.72531	0.866573	-0.0568355	0.347386	0.144682	0.00183397	0.412558
ENSG00000166046	TCP11L2	2.91085	3.05526	2.84615	2.28667	1.87042	1.59319	1.60385	1.66308	2.34578	2.50184	1.89375	1.55964	2.00598	1.33979	2.26885	1.59289	2.2769	1.65996	1.46058	1.34026	0.146669	0.256028	0.165778	0.209493	0.00490874	0.409718
ENSG00000189060	H1-0	107.822	89.8711	85.0856	77.4035	49.3028	45.4491	45.6979	44.5504	59.6732	54.0457	51.0055	56.5304	73.633	46.7795	52.6496	47.6029	102.02	64.1185	69.0022	57.2358	0.244756	0.0852787	0.528682	0.0568597	0.00330525	0.407955
ENSG00000125398	SOX9	7.64568	5.66955	5.99778	4.50568	10.5248	8.53341	10.6136	8.98933	10.7726	8.0287	9.52445	6.8103	7.7957	6.61953	8.87442	6.56975	5.97197	4.39686	5.45234	4.83904	0.582966	0.0876878	0.00095903	0.316341	0.000557733	0.407775
ENSG00000162407	PLPP3	6.58442	4.11399	5.41781	7.34994	7.156	3.35007	4.84515	3.65508	17.3106	13.6583	12.9952	10.755	9.13457	6.58428	8.61096	6.68503	9.43633	7.46973	8.42635	8.10604	0.714668	-0.121065	0.568416	0.0992681	0.0156441	0.405603
ENSG00000176595	KBTBD11	1.8738	1.30338	1.67711	1.4408	3.13543	2.33952	2.51316	2.5699	2.69047	2.51774	2.83841	2.15802	2.40637	1.88908	2.97554	1.81655	2.77618	1.85303	2.95309	1.61768	0.805179	0.0612277	0.00889098	0.403857	0.00276248	0.404563
ENSG00000171016	PYGO1	3.46639	3.79494	3.15729	2.50509	2.29427	2.25984	2.04406	1.63507	3.80535	2.81618	2.02128	2.23227	2.37594	2.30378	1.77388	2.14099	2.94476	3.35146	2.80892	2.44595	9.11385e-06	0.414507	0.715918	0.0605556	0.000754537	0.40392
ENSG00000272414	FAM47E-STBD1	4.82904	3.1508	3.54456	3.31599	6.58553	5.4171	6.11435	5.87566	6.96644	3.96822	4.56708	4.20025	5.50433	4.66134	5.0121	4.56384	5.99019	3.64627	2.98958	4.29765	0.712956	-0.0783221	0.78909	-0.051892	0.00236342	0.402476
ENSG00000079739	PGM1	89.4405	56.4469	74.2052	48.1178	85.1941	73.1193	79.5656	72.1201	84.7279	66.7627	78.4318	67.0347	84.2026	64.3477	78.363	63.8817	74.2767	61.1599	67.6488	61.3386	0.327712	0.0646295	0.000779364	0.251305	0.000177234	0.401649
ENSG00000196843	ARID5A	4.31485	3.79331	3.32514	3.62742	3.27945	3.94286	4.57323	2.47689	4.56232	4.33754	3.91211	3.72531	4.28983	4.07744	4.24424	2.66916	4.7418	3.79998	4.09213	3.30237	0.0132903	0.358121	0.0748515	0.323505	0.00550254	0.401498
ENSG00000160055	TMEM234	25.7073	19.6704	22.2389	15.6269	20.9301	19.1598	22.1204	18.7803	23.8408	17.9115	20.1095	19.5568	22.552	17.6827	20.8028	15.9656	19.3198	14.9363	18.9649	13.6801	0.415348	0.116014	0.00438217	0.292274	0.00075539	0.400976
ENSG00000153975	ZUP1	9.15772	5.33061	8.5299	5.45973	7.96048	7.74702	7.95575	8.38484	8.51535	7.5055	7.86265	7.55422	9.66219	8.88095	7.65378	5.55602	9.06066	7.62949	6.53363	6.27158	0.320062	0.178362	0.226512	0.189221	0.0208939	0.400498
ENSG00000162994	CLHC1	2.27918	2.11297	1.71112	1.66841	1.7377	1.38897	1.63045	1.25327	2.1504	1.35272	1.47235	1.49236	2.04828	1.94554	2.21085	1.53401	1.63214	1.23452	1.24329	1.37181	0.551749	0.13869	0.511847	0.128314	0.00419835	0.397238
ENSG00000286019	NOTCH2NLB	19.6246	13.1583	21.1897	13.52	21.8576	15.0118	23.4281	19.1854	27.3248	17.7088	24.5986	17.3898	45.2813	30.9098	44.6589	31.2397	19.2166	16.9734	20.4108	16.7163	0.810956	-0.0500048	1.63401e-05	0.41474	0.000831291	0.39679
ENSG00000081014	AP4E1	17.6541	10.8701	16.9988	9.49429	16.7824	14.2281	16.7135	15.8042	17.1794	14.2401	15.6531	13.6501	15.9076	14.5906	15.6715	13.2667	21.0486	15.3008	18.7271	14.3902	0.361136	0.0794423	0.00320096	0.31211	0.00136223	0.396158
ENSG00000171793	CTPS1	8.74818	5.66197	8.17684	3.75641	16.7142	13.5879	15.0055	12.9877	15.1779	11.3492	13.8388	11.9726	12.2975	12.1495	13.9701	11.8183	16.1072	13.8408	17.2104	14.1413	0.35494	0.102485	0.00940549	0.364044	0.0284049	0.395875
ENSG00000165891	E2F7	1.75079	1.3808	2.08253	1.15965	2.48713	1.71519	1.93595	1.46269	3.22781	2.56259	3.19145	2.64398	2.49103	2.24659	2.29077	2.06901	3.37244	3.09179	2.93592	2.80908	0.448821	0.141476	0.0536689	0.286717	0.00549597	0.395725
ENSG00000221968	FADS3	16.2992	10.9677	12.7928	12.9586	26.4087	19.6434	25.2469	22.0755	25.5454	21.905	23.9673	19.4549	17.9045	14.3829	16.1162	15.9894	26.129	15.7215	15.8973	13.4195	0.964014	-0.00972471	0.242386	0.120867	0.00225011	0.394453
ENSG00000175395	ZNF25	5.05081	3.84691	5.17749	3.90506	5.41079	3.75985	5.06981	3.92297	6.09609	4.32452	4.9971	3.79282	4.50046	3.68278	4.26736	3.58517	4.09499	2.93339	3.24531	3.47629	0.998616	0.000561625	0.06773	0.236052	0.000995873	0.392099
ENSG00000261884		6.57868	5.50478	5.97696	6.12257	7.42702	6.14576	5.3631	4.71044	8.04828	5.7144	7.08353	5.29571	8.41441	4.79741	7.15373	5.97817	6.10497	5.00939	6.33437	5.20986	0.974393	0.00781779	0.0698273	0.190537	0.000466813	0.392066
ENSG00000164284	GRPEL2	8.25986	7.65036	8.65518	8.1382	12.5714	7.8538	10.8244	8.41146	12.9199	9.93217	8.62035	8.97311	9.93742	9.17134	8.21698	7.60045	9.94352	6.69746	8.68055	6.75451	0.681391	0.0633382	0.184447	0.142018	0.000286226	0.391909
ENSG00000065621	GSTO2	1.4312	0.838252	1.45313	1.044	2.32217	1.92659	2.50297	2.02478	2.04586	1.7362	1.74252	1.82917	2.05571	1.60175	2.21416	1.70745	1.70506	1.40205	1.15586	0.788418	0.860142	0.058958	0.0572063	0.279438	0.0310146	0.39184
ENSG00000277161	PIGW	5.45991	3.96765	5.91167	2.98707	7.87651	5.38107	6.23293	5.00411	10.45	5.9807	8.25868	6.9999	6.49916	5.17831	6.80746	6.64945	6.80233	6.03988	8.20817	6.45177	0.870567	-0.0446243	0.0172261	0.330322	0.014409	0.391731
ENSG00000144488	ESPNL	3.38291	2.83245	3.46775	3.01244	0.945872	0.665766	0.386464	0.75352	2.59068	1.87571	2.25878	2.16178	9.50552	7.15731	6.46477	6.03936	1.22936	0.843299	0.70975	0.785636	0.910537	0.0365723	0.858728	-0.039091	0.0133269	0.390901
ENSG00000115657	ABCB6	20.315	11.9157	16.4231	11.6868	23.1212	20.6117	20.5626	17.8799	20.7869	16.9702	18.3865	17.8143	18.246	14.261	19.5722	14.3607	16.4209	15.1138	17.7662	12.7526	0.372933	0.098209	0.000705167	0.296317	0.000119316	0.390741
ENSG00000113319	RASGRF2	5.13651	3.46809	4.20828	2.90062	7.60779	8.73657	7.80122	9.00412	4.02767	2.71121	3.04743	2.29394	5.82171	4.67176	5.26757	4.43217	4.2867	3.75022	4.00576	3.39301	0.191647	0.130943	0.112327	0.196404	0.031785	0.390208
ENSG00000164953	TMEM67	5.88387	4.94061	4.97363	4.65519	4.5071	4.17783	3.90803	3.62026	5.34349	3.95321	4.04585	3.60957	4.77824	3.55136	4.38552	3.39338	4.48553	3.4728	3.74949	3.43852	0.426059	0.116672	0.249123	0.137899	0.000210646	0.389914
ENSG00000087903	RFX2	10.0949	8.53395	10.3274	7.15721	8.00489	6.22462	7.56811	5.10493	8.07004	7.36245	9.18016	6.92284	8.91854	7.71222	9.05159	7.7715	10.6124	7.3301	9.30339	7.45762	0.247791	0.129565	8.00483e-06	0.370654	0.000131116	0.389612
ENSG00000288640		20.7769	14.7514	18.3593	14.8972	28.9184	26.9726	31.6453	25.8312	26.2084	18.5403	23.8856	19.5315	21.9343	19.8807	22.6361	18.5924	24.281	14.1402	19.6556	14.0515	0.788899	0.0351652	1.5669e-05	0.296331	0.000192192	0.388977
ENSG00000158234	FAIM	7.44606	8.4236	7.30802	6.45239	9.28703	6.29635	5.05497	6.78862	9.09663	8.74962	7.78177	6.27685	9.13873	6.84092	6.57173	6.81119	8.69427	7.73204	7.32007	6.38271	0.147155	0.229382	0.938502	0.0171277	0.00208695	0.388486
ENSG00000285253		6.25894	5.64643	4.92476	4.46788	4.52315	3.27592	4.01954	3.24425	5.66862	3.8312	4.128	3.94461	5.05174	4.30366	4.21834	3.96058	4.63415	3.93764	4.21382	3.9493	0.489704	0.109466	0.399321	0.103581	0.000234858	0.387578
ENSG00000249240		20.23	14.9818	18.2278	16.5663	21.669	19.3278	24.7941	15.2146	17.7826	18.3873	22.6341	13.8334	19.9316	15.3803	20.9312	16.7389	18.4063	12.2988	12.3976	11.6804	0.543525	0.130291	0.0146034	0.365985	0.00429889	0.387235
ENSG00000128596	CCDC136	3.10913	2.26448	2.2127	1.95016	3.3085	2.07551	2.68868	2.45145	2.89257	2.01039	3.53658	2.12603	2.71865	2.25384	2.80302	2.51745	2.5891	1.78008	2.74503	1.949	0.815838	-0.0643044	0.0398623	0.310543	0.00563973	0.385914
ENSG00000166024	R3HCC1L	7.41514	7.98343	8.15595	5.42875	8.59639	7.91046	8.61731	7.47321	8.36921	7.87912	7.68521	6.51111	8.37229	6.61076	6.91547	6.8805	9.95931	7.92475	6.50953	5.84088	0.0109466	0.273575	0.0766515	0.203753	0.00128378	0.385728
ENSG00000085185	BCORL1	6.39495	4.55534	7.37793	5.31323	5.02742	3.96473	5.07662	3.76182	6.11857	4.17367	6.18043	4.93465	5.66927	3.41553	4.52685	3.07004	4.27426	3.99266	3.46278	3.71965	0.928309	-0.0196447	0.00413363	0.305929	0.0018559	0.385369
ENSG00000206559	ZCWPW2	7.12064	6.00237	6.16283	5.61797	6.79548	5.43223	5.64322	4.48648	5.90585	5.75781	5.28446	5.76281	5.77107	4.04395	4.77953	4.33229	6.40046	5.55148	4.97162	4.04916	0.227226	0.161949	0.338968	0.119912	0.00267219	0.384243
ENSG00000140931	CMTM3	36.0664	27.0697	31.4027	35.9673	31.6405	17.7341	29.7063	18.3145	35.5995	22.2613	34.8265	25.6409	36.639	26.1833	39.6015	27.986	28.4444	17.3256	23.2533	21.5121	0.00362321	-0.20229	0.0873877	0.27753	0.000576511	0.38366
ENSG00000178904	DPY19L3	14.9614	10.4618	12.9846	10.5251	13.7295	9.03892	12.9098	8.99613	19.2459	12.0976	14.6461	12.9048	11.6462	8.25421	9.94214	8.50559	9.23064	10.0457	9.64099	9.94502	0.946574	-0.00947923	0.019445	0.203544	0.00080359	0.38344
ENSG00000084444	FAM234B	4.40191	3.22888	3.68563	2.86477	3.85954	3.10171	3.64316	3.2317	4.82349	3.13769	3.78744	3.31757	4.46681	2.92265	3.31974	3.14914	2.50846	2.1797	2.30148	2.32075	0.954711	-0.0150843	0.320284	0.128668	0.00215954	0.38344
ENSG00000151136	BTBD11	21.5231	11.6489	19.5976	12.3673	29.648	22.937	30.6935	23.6685	37.3855	25.5236	38.6361	25.8266	35.2544	27.6756	40.2539	27.7876	29.735	24.9907	34.8998	28.4989	0.505649	-0.0510575	1.43553e-12	0.453671	0.000272595	0.383364
ENSG00000183072	NKX2-5	6.46471	4.85171	4.40178	5.93767	13.2257	9.70962	12.3062	8.85188	8.55615	7.0048	10.315	7.28227	2.91967	2.18312	2.91369	1.75142	1.37097	0.393551	0.846467	0.896232	0.900226	-0.04435	0.292618	0.235616	0.0232759	0.382763
ENSG00000037897	METTL1	12.4653	9.34549	13.5502	7.18188	14.9808	13.3686	11.9748	10.5654	21.595	17.1857	16.9101	16.9381	15.2295	12.7382	14.1186	14.6806	17.9643	15.296	15.916	13.5997	0.386861	0.14014	0.202203	0.202732	0.00334973	0.38222
ENSG00000186532	SMYD4	4.86395	4.01287	4.75092	3.65854	4.05909	3.24384	3.8391	3.00975	5.70803	4.25048	4.39501	3.43787	4.78151	5.16733	3.95155	4.10296	4.92989	4.02169	4.24638	4.12843	0.121578	0.186944	0.149626	0.175743	0.000676617	0.381524
ENSG00000134508	CABLES1	5.36516	4.7177	4.70417	5.03051	4.49694	3.35804	4.1528	3.14885	7.12109	5.31602	5.79551	4.96485	5.25215	3.32517	4.19911	3.25627	5.77321	5.14376	5.40638	4.86487	0.748008	0.0563315	0.162571	0.168372	0.00167965	0.381465
ENSG00000205189	ZBTB10	5.82718	5.46304	5.38182	4.78717	4.23176	3.22898	3.61276	3.25181	5.30774	4.20369	4.11724	4.30709	4.1886	3.64125	3.72929	3.33551	5.26008	3.36619	3.86433	3.13602	0.415378	0.0938391	0.264731	0.109329	0.000159133	0.380651
ENSG00000275183	LENG9	23.1805	16.5129	19.9871	14.3349	19.8223	15.4794	15.6324	14.7454	21.1155	17.6788	19.903	16.7891	18.8046	17.2114	17.7149	15.201	16.1929	15.1372	14.243	13.4093	0.118468	0.156871	0.0529351	0.192069	0.000141041	0.380096
ENSG00000204271	SPIN3	2.61086	2.7318	2.85476	2.5746	2.58271	1.87815	2.38015	1.84158	3.87685	2.48193	2.7366	2.02064	2.33714	1.48527	2.16786	1.84836	2.38801	1.91762	1.86076	2.02024	0.922191	0.0316384	0.270062	0.178419	0.02545	0.379892
ENSG00000134250	NOTCH2	76.1395	53.3213	80.3079	48.1019	74.5105	65.4469	76.7937	66.6304	68.1479	55.1295	67.8341	54.5414	63.7027	52.1396	69.8922	53.1495	61.5098	45.7407	52.36	40.0203	0.166911	0.0764344	2.15866e-07	0.374855	0.000119321	0.378684
ENSG00000128298	BAIAP2L2	5.55226	2.79819	4.57709	3.85895	8.98328	6.94395	8.03998	5.36096	5.98415	4.87125	6.10033	5.69426	7.01941	6.10747	6.15958	5.3681	4.82559	3.52606	5.00207	4.02239	0.964014	-0.0151347	0.0546744	0.25996	0.0117465	0.378001
ENSG00000037965	HOXC8	7.63687	5.45572	6.84474	5.03118	7.73471	5.72833	6.24866	6.51056	4.71243	4.02075	4.21405	3.79428	8.07893	9.02715	9.38166	6.64104	1.2262	1.18566	1.14106	0.65585	0.336802	0.192717	0.0885981	0.275513	0.0119885	0.377455
ENSG00000146674	IGFBP3	433.385	326.172	604.062	350.211	473.189	453.795	625.402	494.482	345.683	267.613	447.171	274.024	599.665	432.778	694.355	421.659	371.07	182.009	344.861	194.246	0.46923	-0.0467838	4.40236e-19	0.642605	0.0148939	0.377289
ENSG00000151692	RNF144A	1.46638	0.809456	1.05541	0.867672	2.81197	1.51495	2.37699	1.8271	2.92286	2.56969	3.21213	2.75136	1.50814	0.83719	1.30407	1.08562	2.03952	1.60461	1.83163	1.79118	0.399142	-0.171756	0.180953	0.200065	0.0214792	0.377273
ENSG00000137462	TLR2	1.78482	1.60786	1.73429	1.98343	1.86979	1.28711	1.45277	1.13303	2.54706	2.08326	2.35863	2.15635	3.18142	2.20197	2.29597	1.8804	2.49073	2.1019	1.68269	1.84582	0.835469	0.0633573	0.817299	0.0493916	0.0433916	0.376095
ENSG00000089060	SLC8B1	12.6954	10.7278	12.3383	11.0811	12.8248	10.0824	11.927	10.0403	12.7496	10.1538	11.1219	11.0173	16.471	9.88182	12.5387	11.4204	19.1619	12.9141	15.0611	11.7633	0.860192	-0.0275904	0.0682831	0.151033	0.00026743	0.375283
ENSG00000196371	FUT4	3.41274	2.20694	2.38749	2.04995	2.71106	2.14615	2.29073	2.01759	2.94901	2.35451	3.55138	2.89918	3.28372	2.49929	2.59662	2.70143	3.57657	2.27821	2.74311	2.45755	0.819557	-0.0560603	0.362049	0.127602	0.00937465	0.374705
ENSG00000184445	KNTC1	6.38308	5.77468	6.05592	4.56123	7.04694	4.67929	5.43878	4.55861	9.1775	6.55756	7.31145	6.40053	6.35701	6.10519	6.55816	6.37443	8.09247	7.29945	7.05024	6.26295	0.16934	0.130218	0.0328389	0.176588	0.000200471	0.373518
ENSG00000185250	PPIL6	2.75721	2.05331	2.68505	2.15792	2.89164	1.56858	2.71556	2.05664	1.92108	1.65039	1.41261	1.73992	2.99881	2.31737	3.03393	2.19598	2.52188	2.68281	2.73527	1.76542	0.864557	0.0606067	0.0853676	0.293433	0.012098	0.373487
ENSG00000070718	AP3M2	8.25911	6.3616	7.81673	6.31552	8.14124	6.63878	7.21346	5.13901	7.7475	6.65433	5.84233	6.68105	6.86516	5.25647	5.52108	4.94689	6.80651	5.89202	5.95041	5.67776	0.390876	0.11649	0.314533	0.132343	0.000667345	0.373176
ENSG00000187792	ZNF70	2.9939	2.1543	2.66931	2.32359	1.91319	1.57994	1.9586	1.8166	2.62312	1.72038	1.78018	1.842	2.01937	1.58483	1.79903	1.42132	2.02287	1.62592	1.55553	1.35846	0.977793	0.00893158	0.413209	0.123488	0.00765342	0.372889
ENSG00000141449	GREB1L	3.94834	2.55944	3.30857	2.46678	5.16062	4.50951	5.45836	4.95328	5.63982	3.89142	4.33217	4.84597	3.16077	2.38726	2.26234	2.54906	6.68485	3.57173	5.26345	3.97677	0.283015	-0.124181	0.471482	0.0981078	0.00450975	0.37252
ENSG00000224712	NPIPA3	17.9765	17.0847	18.9655	14.8958	12.1869	11.7966	13.6496	9.80835	13.6145	10.179	14.3416	10.6281	14.8422	12.3234	13.9606	11.8711	20.9675	15.7465	16.3695	12.8573	0.204881	0.172119	0.00112147	0.330837	0.00227324	0.372277
ENSG00000285982		16.0116	10.4507	13.0755	8.87612	24.8672	22.5608	22.9837	20.8404	27.3554	18.4207	21.4889	18.9837	18.8871	17.8903	18.5903	18.7506	20.2364	14.931	16.6684	15.4749	0.743842	0.0454446	0.126333	0.149972	0.00175386	0.371923
ENSG00000142046	TMEM91	12.8232	10.5297	9.44038	9.56654	9.3749	7.95833	7.47712	6.32732	9.31616	7.70351	7.5083	7.63571	7.92667	6.9034	6.31218	5.98538	9.09445	6.94976	7.88935	7.34677	0.376536	0.134441	0.802021	0.0380816	0.000743467	0.371907
ENSG00000184220	CMSS1	3.74296	2.66193	3.14318	2.89229	5.56669	4.59526	4.73002	3.94674	5.24028	4.29352	4.02412	4.21617	4.59992	3.69814	4.37925	3.19839	3.78871	3.58611	3.29332	3.12182	0.431111	0.130583	0.333618	0.137112	0.00144857	0.371587
ENSG00000162650	ATXN7L2	3.71105	4.37476	3.45117	2.79077	2.81741	2.42789	2.65319	1.85796	4.70178	2.85795	4.10688	3.26383	3.88365	3.43381	3.3436	2.80449	2.96409	3.47441	2.71396	2.9726	0.152526	0.289052	0.249948	0.211937	0.027882	0.371083
ENSG00000163545	NUAK2	23.0842	17.0882	21.5014	13.8245	18.2464	12.7148	16.4514	12.9718	22.2777	21.7806	21.9711	21.2531	15.8701	12.3411	12.8866	13.0635	25.4609	20.2297	22.5869	19.1663	0.44876	0.0814886	0.0317585	0.216092	0.000619637	0.370689
ENSG00000121931	LRIF1	11.8938	8.75061	11.598	10.3417	12.6027	9.26035	10.62	10.0117	15.2613	10.1222	13.9228	9.602	8.67064	7.1751	7.73331	6.50395	7.81709	5.83051	5.87275	6.02743	0.906718	-0.0254333	0.146108	0.172806	0.000260024	0.370664
ENSG00000102312	PORCN	9.45523	7.68492	8.40006	7.36416	13.3154	10.2279	12.6218	9.75382	11.8661	8.18759	10.765	8.04365	12.6071	8.38432	11.6766	8.99285	7.88512	6.31592	8.73753	7.31255	0.963322	-0.0113945	0.00323961	0.29367	0.00102679	0.370582
ENSG00000158186	MRAS	15.5675	12.1244	15.4117	12.2859	15.4059	12.425	15.1127	10.8551	21.7973	15.4195	18.1263	14.831	12.8608	7.8538	9.34668	8.77654	18.9683	16.4189	17.7366	18.3193	0.995449	-0.00112962	0.0389982	0.192452	0.000117447	0.370362
ENSG00000047644	WWC3	21.7861	14.5887	17.1592	12.3728	17.245	14.2638	16.2687	14.3774	19.2711	14.5402	17.7736	14.3929	16.116	13.7263	17.9486	13.8295	15.6412	13.9015	15.1226	13.011	0.30491	0.0810295	2.73331e-05	0.275947	0.0002046	0.370099
ENSG00000011478	QPCTL	17.3108	10.9584	13.8327	12.47	24.0706	17.7805	22.0563	16.2242	18.5821	15.6649	17.9129	15.8528	18.3609	13.4951	15.7106	12.9007	15.4739	10.8628	13.448	13.5325	0.838145	-0.0404448	0.0870507	0.179095	0.0003557	0.369852
ENSG00000020181	ADGRA2	3.54694	2.45134	3.21637	2.66196	3.50119	3.29241	3.46448	2.52013	4.57616	3.86729	3.62112	3.92296	2.96748	2.43622	2.66961	2.74689	4.04056	3.31216	2.94771	2.39081	0.465693	0.127024	0.311983	0.138743	0.00395569	0.369695
ENSG00000120458	MSANTD2	3.88811	2.53774	2.98296	3.2108	3.23875	2.86854	3.60665	2.56139	5.81341	3.88763	3.96135	2.74246	2.6478	2.73783	3.01985	2.65478	2.86158	2.2434	2.59205	2.40667	0.782924	0.0774241	0.201507	0.210849	0.0436727	0.368975
ENSG00000131351	HAUS8	2.32835	2.42602	2.32923	2.35324	4.74831	3.53346	3.64423	2.91163	4.38004	2.76721	3.23032	3.03851	3.17308	2.67353	3.86401	2.52489	4.77691	4.13329	4.34592	3.75379	0.651509	0.104466	0.166812	0.218569	0.016792	0.368924
ENSG00000134531	EMP1	51.821	34.7038	47.3903	35.0758	99.0493	80.2822	96.3807	83.1295	96.0536	69.7069	89.6771	74.4097	67.517	61.0349	74.6758	63.6978	101.031	62.8575	84.8346	61.7371	0.775297	-0.0229636	1.45678e-06	0.286931	0.000251603	0.368911
ENSG00000129195	PIMREG	9.17303	7.09545	9.12998	7.08002	13.8476	9.18606	11.2276	7.82871	14.915	12.5762	11.9975	10.7994	12.8792	8.87514	12.6551	11.0192	13.5159	11.5691	12.5072	12.6182	0.948724	0.0162944	0.0752322	0.201432	0.00349023	0.368749
ENSG00000106089	STX1A	3.76033	2.89066	3.59766	2.47631	7.07217	6.70902	7.30502	6.28609	6.3974	4.4016	5.78982	4.08503	5.00876	4.52322	5.91385	5.00119	4.78814	2.40051	3.13422	3.06599	0.977793	0.00987954	0.0730954	0.267494	0.025956	0.368603
ENSG00000196912	ANKRD36B	1.89878	1.67859	2.55368	1.34352	2.67972	2.19087	2.70036	2.24201	2.64721	1.44024	1.88262	1.98023	1.76227	1.2931	2.0202	1.56455	2.70927	2.0974	1.93218	1.75727	0.963555	-0.0154686	0.0819267	0.28684	0.00793878	0.367258
ENSG00000148803	FUOM	23.9028	19.3418	18.7577	18.1451	18.4157	17.8146	21.4481	15.4643	19.9308	16.3201	17.1876	18.6365	21.3395	13.8628	22.3805	14.7509	25.4746	18.9707	18.3708	15.8963	0.741621	0.0736755	0.174634	0.209561	0.00942482	0.366875
ENSG00000198198	SZT2	32.9552	20.6857	27.1328	19.432	30.8554	28.3706	30.7699	26.5943	25.582	22.3909	24.4251	22.4104	25.3111	20.3914	25.1877	21.1291	37.483	26.7542	31.546	25.9023	0.401792	0.0524133	0.000117173	0.237322	0.000440832	0.365649
ENSG00000152076	CCDC74B	10.7332	11.0791	10.4866	10.2454	8.22574	8.5464	9.00939	5.9486	9.96728	7.22762	10.1469	6.22919	14.8758	9.81493	13.5017	10.2316	9.64335	8.39211	8.99088	8.25262	0.255758	0.164297	0.0128923	0.328629	0.00493467	0.365588
ENSG00000165195	PIGA	4.4177	3.71752	4.28733	3.19391	5.86123	3.92097	5.20864	4.45556	6.82003	4.28095	5.25497	5.33705	4.49836	3.70066	3.9731	3.61407	5.18967	4.96584	5.49905	3.83643	0.898562	0.0371953	0.0939103	0.221934	0.00135051	0.364996
ENSG00000143476	DTL	4.30306	3.4289	4.47553	2.7561	7.54432	4.86407	5.65871	5.0569	9.72654	7.29735	8.27558	6.11659	6.14881	6.97263	5.74271	7.36234	9.02913	6.88583	9.01971	7.08548	0.616997	0.0802293	0.180249	0.215388	0.0155486	0.364679
ENSG00000134222	PSRC1	10.0325	8.53124	7.91786	8.13588	9.92919	7.59766	9.79927	6.55198	11.6265	10.1184	9.87708	9.40383	10.4287	8.33825	10.6689	7.78508	10.1029	9.66713	8.57842	8.04801	0.220227	0.166062	0.163477	0.197237	0.00139419	0.364482
ENSG00000111785	RIC8B	7.66521	6.59025	6.52282	5.38409	5.49242	4.39043	4.58536	4.08606	7.75844	6.44539	5.99496	6.25764	5.90361	4.56435	4.68599	4.37303	6.08255	5.76073	5.54729	5.0027	0.146436	0.159623	0.423188	0.0917368	0.000162824	0.364196
ENSG00000136158	SPRY2	14.3171	9.04637	8.78721	7.67917	12.7775	10.9609	14.4543	10.5399	19.7548	13.4812	17.5527	15.9147	10.6428	8.79455	10.8576	8.14951	9.02997	8.89136	8.70633	8.46515	0.770866	0.0502765	0.0295303	0.216964	0.004437	0.36338
ENSG00000285077	ARHGAP11B	3.44296	3.45097	3.80314	2.76047	3.42541	1.36986	3.18898	1.92187	4.3353	3.38265	3.62058	3.75544	3.73029	2.80126	3.69357	2.69899	3.28164	3.27304	3.29133	2.94674	0.941323	0.0269891	0.0602365	0.301367	0.0261746	0.362825
ENSG00000001084	GCLC	5.14313	4.44383	5.44451	4.08902	6.34611	5.88847	6.6114	4.75064	7.21372	6.01277	6.16782	5.8568	6.44902	4.7589	6.01728	5.68256	8.74252	5.54522	6.50178	5.39592	0.671304	0.0652464	0.0152772	0.226972	0.000394646	0.362534
ENSG00000123473	STIL	4.19589	3.7566	3.8002	2.47377	6.03799	3.90483	4.49338	3.75475	7.29912	5.16429	4.55511	5.87948	5.09912	5.1142	5.0584	5.14425	6.17414	5.93387	6.23792	5.22263	0.403383	0.126561	0.533488	0.103435	0.00667407	0.362183
ENSG00000287908		16.9626	13.3985	15.6014	12.7992	11.4773	9.09767	11.5218	9.24681	10.7853	10.4924	11.7241	9.45734	13.7812	9.24445	12.4179	9.53042	12.6346	12.1137	9.6436	8.97455	0.26367	0.135219	0.00523551	0.246045	0.000266443	0.362145
ENSG00000283563		3.82734	2.33798	3.39088	3.06607	3.18511	2.81263	2.88389	2.31686	3.41482	2.38257	3.20143	2.62049	2.80156	2.27662	3.32414	2.48597	2.49312	2.50804	2.05076	1.6049	0.87522	0.0572627	0.071257	0.267033	0.0146016	0.36203
ENSG00000172244	C5orf34	2.62652	1.22481	2.92996	1.79618	3.48124	2.78543	3.35774	2.64816	3.9687	2.25651	3.01547	2.70276	2.68862	2.89491	3.33898	3.04643	4.51996	3.7225	4.8501	2.96777	0.939738	-0.0323229	0.0261361	0.377653	0.0496211	0.36138
ENSG00000179941	BBS10	13.1364	11.5037	13.799	10.5456	11.67	8.41193	10.4764	9.62018	13.3147	9.07898	9.17185	8.61955	10.7884	9.44831	9.80301	8.09265	11.3448	9.21148	9.14309	9.14281	0.664557	0.0654296	0.160134	0.143568	0.000117253	0.360437
ENSG00000182179	UBA7	48.8174	37.3249	44.315	40.112	38.2734	21.5993	33.9121	23.3958	41.1027	28.4608	41.5313	30.308	43.8587	27.4432	42.8176	31.1303	30.7344	27.2404	31.672	30.5796	0.0676196	-0.115729	0.000785599	0.293735	0.000627784	0.360436
ENSG00000175106	TVP23C	6.93526	5.72043	6.56711	4.98732	5.58836	4.53278	5.40153	4.77671	6.78832	5.51329	5.38191	4.76495	6.20818	5.74607	5.62648	5.17342	6.14577	5.19462	4.36126	4.46114	0.121992	0.159643	0.194799	0.135849	0.000122064	0.36011
ENSG00000149150	SLC43A1	4.98214	4.28011	4.87035	4.84366	5.00458	3.17248	4.4796	3.26748	5.51727	3.28631	3.96039	3.76356	3.44499	3.23612	2.88355	3.03093	3.96754	3.08809	3.60498	2.73451	0.944585	-0.0233698	0.421366	0.13852	0.0200631	0.359391
ENSG00000137449	CPEB2	3.61698	2.32993	3.36439	2.13761	3.23196	2.38294	3.20578	3.04874	4.79058	3.11763	3.24211	3.26159	3.52271	3.08646	3.61411	3.16974	3.17852	2.02348	2.51229	2.40555	0.561175	-0.0993476	0.250633	0.156241	0.00698382	0.358535
ENSG00000128203	ASPHD2	4.76033	3.63735	4.46818	3.13775	4.72791	3.50181	5.77007	3.76832	6.5574	5.79491	6.12867	5.05777	7.59635	5.94368	6.21104	5.50808	5.18409	4.54417	5.09734	4.58004	0.590077	0.101173	0.013384	0.302433	0.0039386	0.358483
ENSG00000183621	ZNF438	4.48399	3.98305	4.06198	2.75742	3.3955	2.75733	3.20842	3.25198	4.09673	2.89621	3.96876	2.92371	3.98216	3.20824	3.76427	3.12052	3.07174	2.72988	3.59237	2.43069	0.605939	0.118367	0.0194987	0.330175	0.017533	0.357402
ENSG00000100342	APOL1	111.868	72.3314	102.455	83.2275	92.0708	52.6644	84.9923	57.4332	105.425	61.3315	95.7919	73.239	114.921	77.5916	108.477	80.3265	83.1153	83.6727	104.579	98.1209	0.000743633	-0.156843	7.70323e-06	0.320815	0.0169696	0.356928
ENSG00000112406	HECA	8.8664	8.22375	8.66768	7.5383	6.83867	4.70699	7.2392	5.72091	10.4143	7.01612	7.43313	6.84174	7.89335	6.36682	7.10559	5.86064	10.2775	9.04112	8.03894	7.86138	0.6283	0.0685968	0.0874133	0.156252	0.000108036	0.355949
ENSG00000241360	PDXP	15.4274	11.6657	11.5912	9.79094	16.7881	13.7803	17.5517	11.8525	18.7636	14.9429	15.8678	15.418	14.5759	12.0444	14.114	12.0377	17.261	14.9055	16.8318	14.87	0.481841	0.095948	0.0388399	0.217173	0.000720272	0.355848
ENSG00000118804	STBD1	7.40737	4.96591	5.47414	5.26198	10.2718	8.53027	9.67495	9.14495	10.2816	5.81554	7.27069	6.72877	8.6185	7.21262	7.97758	7.43275	9.52318	6.14591	4.70543	6.91541	0.569871	-0.103124	0.709733	-0.0687001	0.00447525	0.355821
ENSG00000133121	STARD13	5.4207	3.34029	5.40648	2.80532	4.92601	4.64866	4.4491	3.94423	5.64834	4.56646	5.04297	4.78746	4.30064	3.68478	5.16205	3.88054	4.6542	4.19633	5.08237	3.84041	0.42528	0.106928	0.00267423	0.364194	0.00797152	0.355659
ENSG00000106006	HOXA6	13.5824	11.3613	11.1184	12.2956	9.23656	6.20106	5.72662	5.48978	17.0289	13.476	12.3012	11.9891	18.7048	13.291	18.2864	13.6005	9.46322	9.87003	6.69269	9.02642	0.791762	0.069843	0.913535	-0.0269613	0.0241377	0.354491
ENSG00000172824	CES4A	5.02366	4.04061	4.80635	3.1895	2.71993	1.89637	2.14449	1.91347	4.16089	2.77982	2.54202	2.92491	2.55429	2.85788	3.46428	2.48611	2.40255	2.17248	2.15429	2.21669	0.685801	0.117061	0.389932	0.182463	0.045202	0.3524
ENSG00000180346	TIGD2	12.1331	11.3382	11.0693	10.4271	11.2022	9.97467	10.5771	8.57847	12.6194	9.35414	8.6435	8.46093	11.4954	10.4128	9.79699	10.0762	10.3794	8.51697	7.39508	7.17518	0.0985684	0.168484	0.687649	0.0509114	0.000530254	0.352008
ENSG00000064666	CNN2	370.092	242.381	322.516	238.45	441.965	411.413	475.347	393.213	395.038	333.617	415.397	344.26	351.731	298.278	358.41	296.174	395.574	261.198	336.674	253.309	0.580097	0.0361218	5.75776e-08	0.299703	0.0007512	0.351776
ENSG00000178922	HYI	218.705	136.611	179.339	125.498	216.268	209.659	219.333	195.057	168.493	148.929	162.524	152.207	176.379	138.964	173.434	142.159	270.085	194.329	237.252	193.633	0.468628	0.0500671	0.000308306	0.237867	0.00210861	0.350708
ENSG00000174371	EXO1	3.3035	2.34298	3.97762	2.15156	5.02861	2.97471	3.2267	3.19561	6.18011	5.44877	4.63101	4.34772	4.35971	3.97856	4.23402	4.33036	5.03588	5.61235	6.02853	4.57219	0.46923	0.135927	0.162324	0.228649	0.0173911	0.35066
ENSG00000115604	IL18R1	10.1559	7.41763	8.37984	7.84844	7.95902	7.11584	6.85045	7.32893	9.70288	7.02222	7.08872	7.35573	7.41888	5.07784	5.1699	4.9865	8.6189	6.20383	6.96263	6.31041	0.90256	-0.0248635	0.968478	-0.00561985	0.000935262	0.350512
ENSG00000183426	NPIPA1	82.1508	73.5939	81.4263	63.0513	74.6529	65.6798	70.3847	64.3672	77.3456	64.1805	77.3913	65.9724	65.3506	51.5934	60.3421	51.7388	82.1169	63.8991	62.3953	49.6454	0.0849047	0.131342	0.000706894	0.222928	0.000251801	0.350423
ENSG00000132603	NIP7	21.6384	13.7853	17.2559	13.1432	30.5065	25.9828	31.3204	26.9646	30.7222	24.0196	26.171	22.0806	25.0375	22.4813	25.4434	21.6593	27.391	19.1361	25.8679	21.7403	0.92377	0.0157801	0.000773675	0.230153	0.000258642	0.350365
ENSG00000168502	MTCL1	1.6511	0.927527	1.82271	0.995951	2.03814	1.56315	1.64994	1.64479	3.13454	2.39625	2.77634	2.00876	1.39979	1.30447	1.66499	1.43778	1.64001	1.15342	1.7398	1.39253	0.926584	-0.0293903	0.0243483	0.336855	0.0251448	0.349623
ENSG00000184378	ACTRT3	5.78338	3.83454	5.09846	4.11325	6.00708	4.72673	4.34969	4.46075	7.04928	4.15412	4.00714	5.70994	6.93313	4.65565	8.07607	5.90304	4.57408	3.21561	4.29124	3.34523	0.496695	-0.16832	0.705275	0.0910639	0.0192187	0.34947
ENSG00000196639	HRH1	5.47184	3.9601	5.21858	3.48937	8.45043	7.20932	8.57511	6.8758	10.588	5.95356	9.05743	6.80523	7.63373	6.85755	8.57008	6.47519	7.04324	5.93715	6.49476	6.60751	0.977011	0.00628431	0.00289897	0.297938	0.00164551	0.34947
ENSG00000170485	NPAS2	16.2639	10.124	13.9836	9.01951	12.1998	8.22827	10.7853	10.2735	16.3602	11.4343	15.8042	12.2821	12.3876	11.2175	12.5435	10.1391	13.5898	11.7033	13.824	12.7699	0.869917	-0.0301464	0.0055767	0.263223	0.0032403	0.349132
ENSG00000240053	LY6G5B	10.8682	8.48726	9.61995	6.79528	9.02551	8.19412	10.3122	6.86645	11.6778	8.92164	10.5723	11.2444	7.27156	6.19336	7.24333	7.55542	10.0519	8.28085	8.27088	5.71895	0.640024	0.108592	0.066456	0.256656	0.0292957	0.348873
ENSG00000146072	TNFRSF21	406.481	277.193	361.674	230.26	184.903	165.062	196.586	160.702	295.11	256.164	284.343	227.45	278.209	238.438	266.269	226.414	210.765	203.796	215.09	185.846	0.000196109	0.154295	8.23953e-06	0.308714	0.0012236	0.348641
ENSG00000106537	TSPAN13	11.6608	13.0394	10.3137	10.9619	39.7547	30.1637	35.9332	31.5917	23.3889	13.2926	17.4721	17.4091	21.2	13.0335	18.4293	13.8363	15.0322	12.6228	12.9578	11.4924	0.914018	-0.0241973	0.331937	0.113768	0.000981003	0.348064
ENSG00000138207	RBP4	13.5217	10.8913	6.86247	9.06569	11.6566	12.0454	8.67543	10.0355	21.1659	24.1224	18.1114	19.2511	16.1483	12.5115	12.2153	10.1481	17.1177	16.707	14.4842	13.7907	0.00233885	0.306685	0.587758	-0.0880024	0.0101273	0.346467
ENSG00000196935	SRGAP1	2.2043	1.56955	2.17831	1.55444	2.3117	1.86408	2.52868	2.26888	2.6518	1.78455	2.14338	1.90391	2.0774	1.60308	2.03748	1.85776	2.17571	1.53568	1.59045	1.328	0.66171	-0.0633598	0.0145266	0.205691	0.00328675	0.34602
ENSG00000165259	HDX	2.22723	2.00824	1.86087	1.73872	1.92823	1.68682	2.10095	1.4381	2.13601	1.60709	2.06929	1.44764	1.54856	1.15746	1.57957	1.33058	1.90827	1.5126	1.70409	1.55404	0.703638	0.0942638	0.0721046	0.272872	0.0127084	0.345776
ENSG00000178026	LRRC75B	9.24863	6.55235	6.0258	7.57547	8.35635	6.029	8.26808	5.37364	5.21095	5.17941	5.4306	4.80826	7.04699	4.85903	5.73307	5.45454	6.76823	6.39157	5.36826	5.14255	0.88516	0.0532361	0.728005	0.0851709	0.036141	0.345315
ENSG00000181619	GPR135	1.87877	1.4402	2.14228	1.30888	1.77498	1.50201	1.732	1.50759	2.38165	2.10258	1.73044	2.24604	1.85716	1.52355	1.46388	1.48867	2.48732	1.7997	2.0827	1.51262	0.808507	0.0765426	0.481893	0.159407	0.04761	0.345196
ENSG00000284194	SCO2	72.5677	46.8684	51.5765	50.2805	77.7232	73.9473	80.1767	59.2389	49.4856	45.7072	52.242	48.4971	78.6134	60.4771	73.0573	53.8944	57.718	40.6595	57.116	45.431	0.721527	0.0510333	0.00466559	0.240351	0.000487319	0.344488
ENSG00000121775	TMEM39B	12.9071	9.69273	11.2295	10.8788	12.1003	9.12533	9.48176	10.0183	14.5861	11.9458	13.5483	9.98078	12.321	8.9822	13.2914	8.85655	9.89133	10.6038	10.3915	7.91237	0.621978	0.0974108	0.0816673	0.24679	0.00303784	0.34437
ENSG00000101457	DNTTIP1	29.6869	24.0957	25.0574	22.2888	32.4215	26.9656	31.9582	25.0809	30.8593	23.3502	30.8199	27.427	36.8222	24.0793	31.3812	24.7918	29.4639	21.5985	25.2876	23.5025	0.920825	-0.0194033	0.0250992	0.194461	0.000379574	0.34402
ENSG00000037474	NSUN2	40.2563	28.6853	34.5234	25.2879	54.9697	47.8901	51.3359	48.752	63.8063	47.0037	52.1538	48.7117	49.4969	42.3109	44.3997	44.2201	54.6664	39.5025	47.7793	39.4769	0.871559	0.0191611	0.0680352	0.143677	0.000122265	0.343583
ENSG00000187741	FANCA	8.40351	6.51993	7.83808	6.36283	11.3417	7.43775	8.96227	6.36205	12.0098	8.77334	10.8812	10.1899	9.80371	8.51755	11.0858	9.76768	12.0901	11.7774	10.8349	9.31854	0.758165	0.0529804	0.00570407	0.219657	0.00412095	0.343379
ENSG00000136147	PHF11	16.5928	14.9595	16.0798	12.3625	13.2775	12.8848	13.4353	11.7844	17.8263	11.3616	13.3848	11.2959	16.1939	12.3628	14.6017	12.7633	13.8364	11.5413	12.4689	11.5687	0.50333	0.091029	0.0412312	0.189757	0.000936295	0.343273
ENSG00000091136	LAMB1	349.371	386.52	339.509	331.244	219.006	136.658	202.941	134.39	301.265	236.058	275.676	213.251	274.369	194.877	226.452	192.026	229.805	283.631	227.974	221.645	0.00204401	0.171208	0.0270042	0.222127	0.00392024	0.342972
ENSG00000163923	RPL39L	15.6234	16.9005	17.7414	14.1604	18.8174	16.4615	16.2654	12.6499	19.0365	17.8298	18.7157	14.4377	20.8928	18.0053	21.5956	18.7505	26.8029	20.6331	22.8843	18.3338	0.0951419	0.218302	0.00904672	0.280818	0.00723065	0.342852
ENSG00000164933	SLC25A32	18.3854	12.5594	15.043	10.9424	29.2281	25.2635	27.2635	24.5099	31.9224	21.9939	24.7924	22.9423	22.4606	20.8473	21.6886	22.0227	23.3628	17.8118	19.2431	18.0657	0.872683	0.0243967	0.204979	0.116537	0.00112296	0.342683
ENSG00000274512	TBC1D3L	17.977	13.3266	14.2732	13.3246	8.37944	7.02548	6.00566	6.51123	14.9705	10.8001	12.431	11.8138	9.78278	7.8833	10.8959	8.46836	13.0841	12.1365	10.0718	9.35475	0.670036	0.0669386	0.500823	0.0786364	0.000115297	0.342538
ENSG00000198408	OGA	42.2723	35.9131	37.9725	31.5509	51.8638	44.3257	46.6431	47.7215	47.8341	39.0819	40.069	35.7946	49.3489	44.0982	46.0663	42.4542	58.825	40.2529	43.8811	37.011	0.125029	0.0912628	0.0913386	0.118127	0.000176542	0.342349
ENSG00000099284	MACROH2A2	15.3695	12.2614	15.6898	12.1283	16.9106	13.0954	16.8771	12.7263	18.9122	14.6282	18.5388	13.1768	15.5357	13.2202	16.0513	14.4386	15.5626	11.5003	13.1028	11.2908	0.817523	0.0375191	0.000434001	0.294707	0.000159206	0.342279
ENSG00000175265	GOLGA8A	80.8623	59.0414	66.359	49.3713	40.4371	36.3373	37.5649	36.4627	55.4757	43.9667	43.5568	44.1648	37.4891	32.4132	35.5396	36.235	53.3583	48.3342	41.3908	35.2323	0.518438	0.125219	0.252468	0.0989049	0.00248749	0.341856
ENSG00000101307	SIRPB1	2.11122	1.74726	1.66379	1.73589	4.58066	3.35594	3.8263	3.14918	2.02838	1.32069	2.00074	1.97691	4.02317	2.3713	3.73289	3.00079	1.13261	0.621986	1.01496	0.779631	0.276581	-0.184988	0.251978	0.156651	0.0103659	0.341419
ENSG00000138735	PDE5A	11.2375	8.91415	11.6073	7.37487	8.88986	8.15394	9.13296	8.35517	13.863	11.6543	12.2102	10.384	9.39508	7.40447	7.68328	7.03872	9.6131	8.51712	8.81311	7.73372	0.057365	0.141445	0.00915951	0.233924	0.000234062	0.340722
ENSG00000026559	KCNG1	20.8373	14.1433	16.4817	15.3735	26.06	24.8075	28.1887	21.4927	21.6067	19.6957	24.1494	18.4747	24.943	20.3815	25.962	20.3758	18.8192	12.285	17.4892	12.2667	0.631416	0.0600982	6.32614e-05	0.317192	0.000171813	0.340512
ENSG00000271949		26.8938	14.6251	20.9035	17.2464	41.9035	30.5477	42.8669	28.2825	30.0683	29.153	37.2044	31.4446	29.7146	23.6541	33.6894	27.4228	32.0796	25.8805	29.7603	21.4318	0.977718	-0.00825574	0.00131146	0.350988	0.0263337	0.340041
ENSG00000103995	CEP152	2.88643	3.09058	2.55022	2.05539	2.30388	1.38768	2.06751	1.76692	3.69683	2.60641	2.87044	2.16072	2.1394	2.1875	2.08911	2.11714	2.32947	2.58563	2.55526	2.10031	0.19314	0.21219	0.0992061	0.212508	0.0198977	0.339613
ENSG00000178999	AURKB	17.0929	16.2983	18.2629	12.6483	19.5099	10.3036	15.4755	10.83	20.7283	17.7552	22.3262	17.0144	18.1774	15.0859	18.1734	17.0805	20.0553	19.6777	19.7264	17.6511	0.608077	0.0873642	0.0060466	0.295609	0.0123669	0.33851
ENSG00000112658	SRF	39.9946	26.8426	33.6458	28.0538	48.4657	41.9258	48.6136	41.6944	42.8883	37.4502	41.6376	37.2201	39.6816	34.534	41.9636	33.2325	44.5357	30.1408	36.8011	28.5925	0.703355	0.0343401	5.46198e-05	0.235794	0.000150086	0.338302
ENSG00000273513	TBC1D3K	11.6918	10.1376	9.45698	7.95398	8.65927	7.64103	7.58363	7.00179	8.69525	6.12359	9.44871	7.13581	6.97631	5.11337	7.67922	6.48389	7.1137	6.43304	5.32522	4.8103	0.691611	0.0921766	0.112438	0.202811	0.010083	0.338298
ENSG00000159433	STARD9	2.01591	1.5639	2.01592	1.62454	1.37891	1.17368	1.21635	1.10363	1.75126	1.44062	1.54614	1.12277	1.35889	0.952618	1.62805	1.12119	1.90056	1.66815	1.55325	1.55941	0.718492	0.0699348	0.0388125	0.251538	0.00202905	0.337676
ENSG00000139132	FGD4	6.33164	5.22017	5.83073	4.32351	6.83967	5.87872	6.76685	5.3172	7.13131	5.21187	5.88333	5.26176	6.59707	5.90241	7.13858	6.56012	8.37901	7.06018	7.8019	6.08718	0.275266	0.107555	0.000788563	0.249577	0.000313735	0.336811
ENSG00000172197	MBOAT1	2.41322	2.19005	2.65698	2.28191	1.90337	1.37503	1.76784	1.31918	1.75568	1.56218	1.78805	1.37077	3.02431	1.98483	2.1863	2.19776	3.11971	2.38122	2.49604	2.39201	0.97884	0.00969906	0.352096	0.161764	0.0310814	0.336028
ENSG00000155858	LSM11	3.62015	3.18168	3.48467	3.19357	3.63935	3.28276	3.72286	3.13892	4.25452	3.69257	3.7195	2.59551	3.54255	2.62801	3.49488	3.14066	3.77672	2.97288	3.22777	2.59174	0.506905	0.118039	0.0379734	0.236867	0.00875026	0.335717
ENSG00000175505	CLCF1	29.0026	17.7531	26.6545	20.0138	37.6631	29.5569	33.2641	31.9777	38.5476	31.5066	37.4975	36.4785	29.5148	21.3811	29.0011	23.0531	36.7449	27.4127	29.4421	23.9024	0.625498	-0.0641739	0.0305708	0.189383	0.00158602	0.33535
ENSG00000237190	CDKN2AIPNL	22.0485	17.8663	20.6899	16.2034	21.5515	16.4011	18.0002	14.3624	20.7186	19.8029	18.8404	18.7687	21.1038	17.8131	19.6424	16.5401	19.4318	15.8068	20.2586	16.0044	0.337554	0.115085	0.0194977	0.220676	0.00139092	0.335044
ENSG00000187678	SPRY4	23.6918	14.7359	17.2826	14.6697	37.1933	32.2631	36.918	32.6332	38.2777	30.0773	33.4257	33.0962	25.5324	21.2421	29.3974	22.0347	33.201	24.5416	27.9284	23.133	0.949227	-0.00823051	0.00795865	0.188776	0.000506361	0.335004
ENSG00000133703	KRAS	19.1022	15.7236	18.7998	13.3626	19.4983	18.0957	17.1826	17.5981	23.8646	18.1457	17.1258	16.2803	17.3073	16.6039	17.784	16.1004	21.2614	17.1652	16.8188	15.1383	0.0101257	0.146767	0.132557	0.13111	0.000213894	0.334945
ENSG00000251322	SHANK3	4.00669	3.05469	3.24639	3.19397	4.95106	4.42925	4.81577	4.07801	4.22945	3.72237	3.83978	2.93219	3.45606	3.75176	3.70359	3.36161	5.41186	3.8352	3.89297	3.52117	0.181663	0.152779	0.148935	0.154541	0.00299377	0.334837
ENSG00000198805	PNP	37.7824	24.4035	35.4328	23.3757	64.8773	57.3319	61.71	59.8862	80.0368	59.4496	74.8193	62.2623	60.4762	54.1499	67.3135	51.8078	63.8122	48.5366	62.3576	46.8756	0.855158	0.0224392	0.000122638	0.299996	0.000386071	0.334682
ENSG00000135678	CPM	5.87894	5.22076	6.38341	4.97945	8.11544	5.25089	7.42959	5.91646	8.54636	4.81648	6.37608	5.36816	6.00686	5.2206	6.10083	5.35166	3.77765	3.17579	3.94162	3.18715	0.772997	-0.0464488	0.00157117	0.252477	0.00104925	0.334321
ENSG00000106785	TRIM14	13.9243	8.78712	12.1072	8.37423	13.9478	9.70429	14.1986	9.38479	12.793	8.83356	12.5475	11.3024	12.9079	10.2524	13.0397	10.2996	8.3205	6.62554	8.88958	8.4062	0.427263	-0.0986682	0.000745362	0.307304	0.00682922	0.334157
ENSG00000149308	NPAT	6.9479	6.50977	7.99426	6.09101	7.63665	4.95361	6.32473	4.83071	8.95099	5.20558	6.42665	5.91989	6.44289	5.67079	6.10627	6.05224	5.69624	5.51869	5.0357	4.7741	0.883398	0.0284165	0.102918	0.165037	0.00290177	0.334128
ENSG00000168495	POLR3D	17.7944	13.0902	14.8339	11.2062	19.6535	17.0265	17.1272	16.829	18.6749	17.0751	17.7874	16.6088	16.9187	13.6301	14.8155	13.6203	18.44	14.9338	14.1704	13.5988	0.202381	0.0973505	0.214654	0.105998	0.000370901	0.333742
ENSG00000170448	NFXL1	6.18148	5.12136	6.31157	4.79315	5.84466	4.39923	4.84924	4.14813	7.25651	5.26748	5.8661	5.36536	4.70559	4.5262	4.50811	4.83252	6.20642	5.27721	5.13946	4.32808	0.628296	0.0856846	0.241077	0.148676	0.00697323	0.333543
ENSG00000022976	ZNF839	7.91251	7.29719	6.6545	6.54467	6.97366	5.98281	6.7954	5.52841	7.13159	5.25527	5.88085	5.37724	6.86808	5.75737	5.44538	6.06909	7.47307	6.37892	5.55284	4.90647	0.375551	0.126102	0.667413	0.0608303	0.00235056	0.333467
ENSG00000153246	PLA2R1	3.81227	2.6356	3.44358	2.62715	4.16944	3.62929	3.92642	3.45643	4.93023	3.31367	4.48154	3.03916	4.24514	3.72537	3.91429	3.64247	3.55389	3.32288	3.54957	3.35093	0.598495	0.0609553	0.0161614	0.2289	0.00137585	0.333447
ENSG00000112941	TENT4A	9.41579	6.96895	8.2705	6.33806	10.5441	8.2692	11.1367	8.54384	12.0928	8.47419	10.1923	9.19543	9.06866	7.85917	8.80977	8.19393	10.089	8.72542	8.70397	7.68484	0.8385	0.0336117	0.01277	0.205236	0.000161719	0.333312
ENSG00000284906		4.50175	4.52791	5.34783	4.02805	4.73992	1.90132	4.27382	2.80438	5.59434	4.59344	4.63949	4.67809	4.88095	3.54257	4.9159	3.43543	4.34613	4.01573	4.59686	3.95907	0.955554	-0.0204	0.0492395	0.303635	0.0454911	0.333023
ENSG00000217930	PAM16	22.1709	13.5842	14.2538	11.4815	23.9866	19.238	21.9573	20.3026	19.6101	16.8683	20.0529	17.4013	18.4469	13.724	19.2266	17.5618	22.2569	16.1785	17.0068	16.9396	0.812939	-0.0509094	0.341628	0.11421	0.0251853	0.33289
ENSG00000134352	IL6ST	265.433	217.179	250.501	218.84	295.214	193.361	249.676	208.718	307.907	187.327	227.117	189.373	254.115	201.639	229.747	208.876	212.5	194.607	209.287	207.928	0.520239	-0.0403022	0.043586	0.139202	0.00131995	0.332494
ENSG00000112773	TENT5A	5.47623	5.15477	4.92621	4.60027	6.37884	4.60542	5.78558	3.80074	10.8881	6.52907	7.55655	7.59071	4.63057	4.06256	3.71582	3.74808	3.27278	3.49164	3.50186	3.44586	0.637865	0.0764143	0.434714	0.107947	0.0108676	0.332491
ENSG00000140836	ZFHX3	1.71269	1.31558	1.76649	1.25801	2.59421	2.28213	2.6384	2.099	2.17256	1.80733	1.91383	1.84944	1.37471	1.29616	1.39096	1.2802	1.988	1.38628	1.58614	1.21847	0.523661	0.0875729	0.0153244	0.240121	0.00419952	0.33164
ENSG00000109743	BST1	119.611	117.658	114.762	98.6989	67.6437	66.7157	61.842	61.5097	63.4389	61.4764	59.5808	57.7468	65.1561	51.686	52.3905	47.6063	117.792	79.4895	84.7667	68.2883	4.87002e-05	0.179427	0.112865	0.1128	0.00508444	0.331619
ENSG00000122966	CIT	4.18719	4.18445	4.92531	4.05658	4.90142	3.42217	4.61131	3.00034	5.64149	4.02015	4.8319	4.40494	5.55598	4.11652	5.74766	4.40981	5.35609	4.2682	4.68591	4.23843	0.945232	0.0137784	0.00327243	0.27428	0.00246983	0.33085
ENSG00000157833	GAREM2	4.44006	3.34443	3.4344	3.09942	3.67356	3.81571	2.79591	2.92704	4.35797	4.59498	4.45991	4.36512	5.44036	4.16855	4.66588	4.61794	6.9041	4.98866	4.73427	4.28248	0.312854	0.1383	0.857906	0.0256723	0.0132953	0.330742
ENSG00000020577	SAMD4A	16.2627	10.9541	15.1845	9.73353	20.4097	20.8324	18.9612	20.4929	18.0415	16.7614	16.5134	14.7295	16.525	16.1696	17.7022	15.5426	24.1115	17.6349	17.9883	15.0638	0.0107772	0.147332	0.0725466	0.190826	0.0177665	0.330713
ENSG00000164104	HMGB2	63.0855	64.323	75.5909	54.9384	69.8064	36.9508	50.7678	36.6475	76.11	60.7978	68.3117	62.7522	69.1543	58.8445	66.6047	60.5881	77.4438	70.5932	71.866	67.5278	0.500117	0.0607789	0.00572269	0.218291	0.00865555	0.330617
ENSG00000134294	SLC38A2	454.326	344.119	431.624	307.832	584.634	535.895	626.865	533.167	632.448	493.325	524.851	465.999	466.539	400.636	447.283	390.285	403.918	327.158	366.694	307.963	0.042754	0.0912268	0.000182068	0.234824	0.000181517	0.330329
ENSG00000136783	NIPSNAP3A	52.0417	44.4446	50.0771	37.5958	62.4272	58.0478	56.2555	58.3304	61.7065	44.5231	42.7157	43.486	52.3114	44.4917	41.6371	42.0957	61.0212	52.9883	51.0552	45.8463	0.0825898	0.12605	0.568024	0.060575	0.00011959	0.33017
ENSG00000241852	C8orf58	14.575	10.4522	9.93586	9.52544	14.0667	10.9421	13.4648	11.7251	10.0894	9.79859	9.14361	8.67155	12.8761	8.80255	11.9358	10.2264	11.386	9.78049	10.1279	8.92576	0.845424	0.0393453	0.264636	0.117982	0.00173507	0.330015
ENSG00000122970	IFT81	11.4026	11.0194	12.333	9.29019	9.97156	7.6497	8.38492	8.25694	12.3817	8.86506	9.98514	8.5403	9.68247	8.82572	9.55514	8.70978	11.2668	8.71842	8.87322	7.84155	0.43964	0.0927451	0.0778161	0.163339	0.000429685	0.329782
ENSG00000123427	EEF1AKMT3	8.7215	7.85127	7.84232	7.36646	9.2329	6.79701	6.69545	6.55646	9.21711	7.56139	8.12286	6.92263	7.60335	4.75702	5.58147	5.82105	7.06331	6.15369	6.03838	5.9971	0.906718	0.0283177	0.84326	0.0300523	0.00212624	0.328809
ENSG00000135637	CCDC142	6.99987	5.10654	7.17544	6.27588	6.92182	5.19985	6.10542	4.65914	7.78234	5.22408	6.46545	6.26088	6.40517	4.39738	5.64876	5.08318	6.08374	4.96803	4.67675	4.60811	0.619178	-0.0884275	0.286499	0.126051	0.00291252	0.328524
ENSG00000167460	TPM4	796.489	561.015	795.64	516.438	851.104	767.804	872.82	782.11	904.56	748.729	857.235	745.428	737.575	666.675	759.442	645.467	879.476	617.8	748.679	598.089	0.32105	0.0547871	0.000144783	0.274931	0.00130046	0.328488
ENSG00000124191	TOX2	7.03365	4.72183	5.89315	4.94916	19.2037	13.7731	18.6655	13.4258	10.3853	8.18189	9.15194	8.74314	6.6447	5.08173	6.59008	5.60267	4.53597	3.98814	4.39951	3.90953	0.913158	-0.0256687	0.0510985	0.220356	0.00362188	0.328373
ENSG00000101347	SAMHD1	29.4116	19.0984	29.7125	16.8827	10.9138	9.81525	10.787	9.43952	16.5881	12.3813	14.4869	13.8998	21.9238	15.6918	22.0559	15.3559	12.9459	12.2382	16.3529	13.1696	0.905664	0.0177655	0.00093233	0.352273	0.0136073	0.326931
ENSG00000100911	PSME2	214.822	160.604	233.157	151.864	207.49	142.725	226.086	151.415	225.769	166.072	225.691	173.912	218.949	164.074	231.695	156.268	161.359	156.607	193.284	167.454	0.980692	-0.00305686	6.78594e-11	0.435812	0.000759091	0.326882
ENSG00000185869	ZNF829	2.00759	2.05299	2.4733	1.54505	2.26733	1.98347	1.96092	1.98183	2.18931	1.64046	2.19281	1.97733	2.29701	1.67014	1.62716	1.41849	2.18505	1.96279	1.54683	1.66958	0.558244	0.136395	0.4401	0.147037	0.0409143	0.326813
ENSG00000107201	DDX58	13.5566	8.45365	11.3311	7.77974	7.03343	5.23221	8.31525	6.13852	7.25779	4.61225	6.12443	5.61584	8.01034	5.66664	7.25855	6.2104	6.79395	5.6927	7.00327	6.71115	0.294698	-0.127065	0.011829	0.248966	0.011033	0.326772
ENSG00000197249	SERPINA1	3.10818	2.64206	3.13712	2.18007	3.1535	3.67826	3.73652	3.14182	3.20325	1.60286	2.96319	2.26887	3.02802	1.72558	3.33872	2.46256	2.93293	1.88326	3.41161	2.0641	0.781063	-0.0840463	0.000992078	0.428432	0.0358568	0.326683
ENSG00000215126	CBWD6	19.3585	16.2156	18.5973	13.6775	23.5055	20.0754	23.6108	20.5569	18.1734	17.3751	19.7816	16.3215	22.0958	18.7563	22.289	15.6116	21.8396	17.6573	17.6852	16.275	0.157814	0.149531	0.00326671	0.27478	0.00202905	0.326384
ENSG00000158079	PTPDC1	3.26087	2.43076	2.81594	2.48678	3.64929	3.1164	4.67143	3.14273	4.28021	3.36903	4.32008	3.9971	3.22895	2.17608	2.36549	2.10886	3.58862	3.05841	3.0617	2.54217	0.962766	0.0138857	0.078922	0.232486	0.0209344	0.326375
ENSG00000183397	C19orf71	18.7554	11.8314	15.997	17.3626	24.47	15.1428	21.9553	14.8601	22.4987	17.5509	23.6121	19.762	16.4713	9.80315	14.8246	13.0191	23.4556	18.1763	16.4601	17.9222	0.344104	-0.185805	0.514279	0.120676	0.0318281	0.326342
ENSG00000163947	ARHGEF3	64.2428	64.8827	68.7558	45.7196	42.012	44.5939	42.7714	45.4776	37.9211	38.582	34.9679	32.4112	66.6305	54.9236	51.6651	50.8182	105.922	84.9162	84.9627	62.3908	0.0181965	0.274187	0.130882	0.183645	0.0221832	0.326206
ENSG00000157827	FMNL2	4.88471	3.63284	4.68141	3.64555	5.51603	4.14988	5.21233	4.74693	10.2624	7.19346	8.21141	8.29009	4.23724	3.77681	6.00688	3.77193	7.00679	4.61958	5.18321	4.477	0.698389	-0.0630125	0.0503378	0.231096	0.00284198	0.326166
ENSG00000163040	CCDC74A	15.2186	14.0701	17.2243	14.971	14.0888	10.4785	13.5518	10.8344	14.1697	8.73582	12.5089	8.28323	16.1982	11.2831	16.8284	13.364	13.4056	11.0775	11.078	10.5688	0.853575	-0.0390639	0.0159541	0.26387	0.0100436	0.326141
ENSG00000151883	PARP8	7.41421	6.0747	7.17132	5.79615	5.82449	4.10081	4.41549	4.31568	7.08234	4.71895	5.9425	4.77875	5.88709	4.04307	4.94564	4.80928	5.26141	4.79219	5.07888	4.85578	0.809093	-0.0386279	0.216142	0.121703	0.000389393	0.32612
ENSG00000012048	BRCA1	3.87365	4.20494	4.37132	2.34114	6.03678	3.57433	4.61229	4.14569	8.14155	5.7091	5.69753	5.61776	5.36381	5.49518	5.89613	5.41744	7.00016	6.96203	7.5913	6.9293	0.604035	0.144094	0.0959574	0.217713	0.0126952	0.325737
ENSG00000140543	DET1	5.60234	5.10625	4.94054	5.25856	5.81812	3.96087	5.794	4.35406	6.97135	4.37914	5.62798	4.97524	4.57988	4.84076	5.47847	4.47216	5.58516	4.0082	4.29932	3.3785	0.97013	0.0123148	0.214026	0.192524	0.0414719	0.325421
ENSG00000184661	CDCA2	9.89739	10.5157	11.5479	7.43492	11.8956	8.61391	8.88135	6.87048	14.104	11.277	11.2029	11.8267	14.5992	12.5085	13.6826	12.1206	13.8105	13.0243	13.2096	13.2684	0.164583	0.156401	0.143165	0.17601	0.00642814	0.325181
ENSG00000125812	GZF1	8.29812	6.78363	7.72636	6.82426	8.89708	7.57053	8.65824	7.39626	10.5513	8.1675	9.04757	7.49621	9.64743	7.08882	8.06768	7.27297	9.32429	8.39472	8.00679	7.51521	0.552916	0.0729104	0.0801276	0.150203	0.000134092	0.325143
ENSG00000174132	FAM174A	21.7009	16.5233	17.7808	17.5278	22.284	17.9057	19.4362	16.6601	21.8602	18.4101	16.341	17.1305	19.0924	17.9953	17.3335	16.3738	22.4828	19.4139	19.0414	16.5306	0.420934	0.116046	0.648112	0.061196	0.0015501	0.324621
ENSG00000240445	FOXO3B	8.91655	8.61317	9.17232	8.17314	8.12973	6.07225	6.88783	6.23737	8.61895	7.38389	7.40157	6.27875	8.3476	6.52493	7.17517	6.68873	8.18247	6.5928	6.49093	5.88496	0.393111	0.096524	0.152233	0.124033	0.000334467	0.324391
ENSG00000160691	SHC1	355.068	252.624	321.628	235.152	341.29	312.065	352.466	306.039	365.253	286.742	359.403	269.241	330.317	289.453	325.118	286.324	310.354	259.939	313.379	242.723	0.0684532	0.0836523	3.31636e-06	0.291513	0.000244064	0.323998
ENSG00000133026	MYH10	79.4563	69.6054	73.4952	65.9595	60.0185	50.1143	55.2458	51.9439	65.8858	54.5824	56.4962	55.0437	65.4269	57.1977	59.7883	56.4775	104.495	72.716	66.1247	59.9268	0.221359	0.0797407	0.29965	0.0682989	0.00279085	0.323479
ENSG00000173276	ZBTB21	6.04152	4.80324	4.95198	4.43762	6.04094	5.55549	6.21721	4.9653	6.13418	5.30387	4.92483	4.67652	4.97163	5.00232	4.69152	4.11546	4.98217	3.6324	3.98781	3.88076	0.141481	0.149073	0.189666	0.125949	0.000153017	0.32306
ENSG00000130812	ANGPTL6	13.3899	9.45917	11.7184	9.36199	10.7616	7.02258	9.82192	7.00508	10.8226	6.18377	10.2779	8.06617	10.5914	7.00282	9.7535	9.37977	7.77365	7.69993	9.06225	7.8131	0.431277	-0.141754	0.0393274	0.24915	0.0200794	0.322691
ENSG00000214021	TTLL3	11.3758	9.45113	10.1793	8.58641	8.80591	7.32671	7.56154	7.70615	10.5611	7.38825	9.34782	8.1976	8.93412	6.88812	8.89415	8.16117	8.67919	7.32413	6.18005	5.49364	0.876997	0.0316012	0.207047	0.108362	0.000861619	0.322357
ENSG00000197121	PGAP1	2.62783	2.24192	2.76927	2.11992	3.11328	2.21186	2.90258	2.22166	3.43879	2.1639	2.70823	2.72292	2.09732	1.64373	2.13081	1.5876	1.6649	1.72206	1.27493	1.45589	0.958888	0.0130952	0.190588	0.17251	0.00174592	0.322099
ENSG00000178104	PDE4DIP	19.9304	16.2619	18.9632	17.527	57.7605	45.9351	54.7724	49.1756	45.362	32.2588	37.8881	31.169	51.4037	37.8549	46.4625	36.5487	23.4737	18.7326	20.8557	19.2488	0.915026	-0.0111654	0.0113706	0.170377	0.000159874	0.321586
ENSG00000121073	SLC35B1	40.1149	31.4933	35.0343	26.815	38.2589	33.7162	41.6027	32.2327	41.0688	34.2543	38.7364	34.3737	41.8105	34.0897	40.0613	33.0144	43.0903	34.6174	38.5796	34.4703	0.353574	0.0830211	0.000599235	0.238634	0.000104001	0.321424
ENSG00000070814	TCOF1	15.2138	12.0773	14.49	11.9826	19.4997	13.3162	18.2501	13.2035	20.3491	17.1037	18.283	18.1522	18.7152	14.1863	19.3178	14.2888	18.2201	14.5198	15.9355	15.0252	0.946574	-0.00951681	0.0104965	0.21973	0.000134962	0.321349
ENSG00000148426	PROSER2	10.5301	7.76717	9.69505	7.27009	15.0643	15.9937	14.77	15.1322	10.552	9.26854	9.92724	8.88128	9.30308	9.81973	10.8649	8.46978	24.363	17.1211	18.8309	13.8142	0.0540533	0.174841	0.0193987	0.233753	0.0244687	0.321298
ENSG00000196873	CBWD3	16.0172	13.0536	14.3463	10.4567	16.7196	14.2162	16.046	14.891	14.7664	12.9497	14.9525	12.9003	17.3176	14.2944	15.3956	13.6898	15.6801	12.8813	13.0086	11.5914	0.338863	0.107595	0.0335371	0.186184	0.0015581	0.321233
ENSG00000197608	ZNF841	8.65221	6.83594	7.56347	6.55246	11.1345	11.3235	11.4324	11.6717	12.0568	8.7697	8.3262	8.31657	8.78298	7.67225	8.21917	7.49316	10.2413	8.10691	6.91764	6.45289	0.415099	0.103118	0.706352	0.0444984	0.0125248	0.321118
ENSG00000125772	GPCPD1	11.5954	8.49332	10.519	8.52969	22.7825	19.9216	22.756	19.5766	25.493	17.7818	20.271	18.3257	14.4425	14.3001	14.9177	14.0598	18.4576	11.9154	14.6315	12.4671	0.971343	0.00515026	0.0213711	0.160944	0.000555785	0.321048
ENSG00000185033	SEMA4B	32.5687	27.9249	30.1767	27.4902	32.1248	24.8688	30.0117	23.3177	27.7983	24.1324	28.4248	23.8768	32.3236	23.9934	30.7277	22.3512	24.5642	20.1205	20.7993	20.2972	0.466911	0.0604586	0.00632949	0.216094	0.000105799	0.320864
ENSG00000115318	LOXL3	31.7574	21.3124	31.0382	22.4572	32.2979	29.6442	31.3856	30.3033	36.8369	28.4065	33.8771	27.8177	32.3878	24.7698	28.1344	23.8158	21.3193	17.5469	20.3339	17.2807	0.892028	0.0170682	0.00196092	0.221469	0.000153505	0.320786
ENSG00000169213	RAB3B	18.8139	15.3972	18.1618	12.1766	12.4796	12.1642	12.3643	12.0106	20.1098	19.0032	17.2604	16.4103	13.1006	13.1192	12.7146	10.7916	24.1668	22.0173	21.6048	17.3717	5.49544e-08	0.257583	0.00717407	0.216025	0.000652858	0.320464
ENSG00000139496	NUP58	16.3781	13.1337	14.9881	10.5973	21.8104	17.6327	19.5023	18.8596	22.7675	16.6703	17.2687	16.2125	16.6727	16.9782	15.8026	15.6544	20.4361	16.8449	18.8917	16.3589	0.19093	0.0941733	0.098388	0.13628	0.000252724	0.319603
ENSG00000135469	COQ10A	6.69576	7.39658	5.08022	5.52844	6.72208	6.03257	4.48023	4.97018	8.55065	6.16015	6.27696	5.91282	5.24999	4.78081	4.70787	4.74536	6.68023	5.96054	7.56602	5.3709	0.247882	0.205139	0.850688	0.0417698	0.0236398	0.319427
ENSG00000159147	DONSON	17.9538	16.2809	19.7162	14.0977	26.9346	18.5261	24.2812	17.8338	28.4008	20.227	22.4514	21.9558	22.0792	20.5708	23.9988	20.41	24.1128	21.0698	23.0435	19.6873	0.576735	0.0634179	0.00263855	0.247635	0.000306969	0.319155
ENSG00000077348	EXOSC5	27.2482	27.4922	22.3453	18.8825	27.3537	22.4445	25.8164	22.141	25.3439	24.2693	25.7931	21.9397	27.6601	22.5232	24.0725	23.0081	29.3206	25.5029	26.4389	21.9555	0.104637	0.195402	0.0921138	0.173398	0.00274784	0.318351
ENSG00000153443	UBALD1	18.1924	12.0248	14.2624	12.2203	23.2644	20.7011	23.973	19.1428	19.2477	17.9643	21.0888	18.9602	21.6207	15.6629	21.3211	17.1055	22.2836	15.6864	18.8493	15.6128	0.98653	-0.00314088	0.00111333	0.226796	0.00197285	0.317827
ENSG00000137309	HMGA1	833.964	577.448	808.436	590.625	917.252	736.467	937.124	716.89	750.812	625.046	875.69	645.334	1030.54	876.222	1269.86	880.656	872.634	642.546	897.868	651.386	0.973229	0.0031772	6.89868e-15	0.420972	0.000102481	0.317708
ENSG00000167004	PDIA3	545.178	433.956	519.549	406.638	534.219	411.533	484.615	403.904	641.848	471.018	537.586	467.626	513.685	434.565	468.422	407.182	420.673	399.784	417.096	392.262	0.182603	0.0668863	0.00225214	0.188384	0.000127053	0.317635
ENSG00000163918	RFC4	10.4724	11.0782	10.8763	8.62757	17.0639	10.2903	11.7544	10.1908	18.6927	15.0004	14.8366	13.4725	13.1441	14.9601	13.8316	14.1499	17.4223	15.7487	15.3552	13.9977	0.123125	0.170088	0.299779	0.116264	0.0175416	0.317513
ENSG00000111640	GAPDH	7119.09	5361.25	6058.38	4737.1	8127.48	7780.02	7826.6	7453.01	7280.75	6381.11	7230.15	6047.69	7425.82	6488.9	6904.03	6153.93	7515.18	6071.85	6270.31	5434.51	0.001222	0.127232	0.00727318	0.177823	0.00105881	0.31742
ENSG00000118162	KPTN	16.7171	11.92	15.1987	12.8731	14.8033	11.53	12.982	12.2061	14.4597	10.6923	16.3715	9.79567	14.8482	13.7192	14.5898	12.826	17.2576	12.1523	17.0505	13.9222	0.934438	-0.0208414	0.0277572	0.273628	0.00326364	0.317228
ENSG00000154310	TNIK	8.33171	4.96678	7.91902	4.54289	13.9621	11.6175	13.3416	11.8694	10.8741	8.92655	10.9259	9.36358	12.159	10.0574	11.4511	9.70486	6.77674	4.94548	6.50441	6.36325	0.775725	-0.0374015	0.017754	0.254002	0.00976037	0.317204
ENSG00000198932	GPRASP1	2.83929	3.1878	3.64578	2.3709	1.84781	1.83918	1.83913	1.46566	2.12252	2.00364	1.82289	1.54701	2.03704	1.81136	1.90222	2.07993	2.91855	2.58957	2.5466	1.81905	0.0295231	0.309061	0.055411	0.285434	0.0362992	0.316539
ENSG00000115274	INO80B	44.684	31.9118	39.5097	32.9339	36.3689	29.6014	36.7789	28.1611	32.1515	33.276	31.9357	32.0657	37.7311	25.8692	31.9317	26.3169	35.0185	33.9199	28.66	26.9965	0.45907	0.0944857	0.0813087	0.167998	0.00372895	0.316489
ENSG00000156374	PCGF6	10.8483	9.8843	10.3672	8.3547	13.7763	8.81013	12.2847	9.34229	14.4545	10.1826	9.61646	11.1028	14.0395	12.8772	12.2761	11.8708	12.9058	11.2144	13.3563	11.5669	0.859761	0.037586	0.37345	0.117309	0.00329073	0.316293
ENSG00000204444	APOM	23.3593	21.7705	22.9842	20.4446	22.326	19.1553	19.8403	18.3006	21.2486	21.9226	21.4234	15.2019	24.2448	19.301	22.2644	18.1955	24.6525	17.3752	20.894	19.3571	0.365406	0.135913	0.0767682	0.1991	0.00256367	0.316163
ENSG00000146373	RNF217	4.92948	4.6439	5.06963	4.20836	5.3783	4.70108	5.224	4.08806	5.72026	4.58989	4.41753	4.01482	4.66447	3.89044	4.17776	4.06583	4.75185	4.03063	4.59734	3.66463	0.106512	0.139225	0.0176282	0.193388	0.00012955	0.315877
ENSG00000142686	C1orf216	18.3867	15.1591	17.0761	14.7199	24.1502	20.1897	20.258	18.5238	20.3738	17.6092	17.7278	15.9325	21.1532	16.6388	19.3179	16.0032	17.8659	15.0962	16.4913	15.0798	0.399704	0.0915436	0.0796447	0.145923	0.000113082	0.315317
ENSG00000103335	PIEZO1	105.3	75.4101	91.4107	78.2588	135.464	120.726	132.766	116.751	110.176	101.811	113.175	102.539	129.419	104.44	124.721	101.368	132.289	91.7995	103.97	86.7146	0.558127	0.0388416	0.000986205	0.18937	0.00110044	0.315217
ENSG00000131668	BARX1	42.731	32.3828	36.0131	29.8749	45.3933	39.7632	42.7058	38.6971	85.5903	76.8908	79.1012	75.5852	37.7445	30.1126	35.0998	27.7959	89.2806	67.6635	80.9087	69.1218	0.504421	0.0612618	0.0187495	0.169683	0.000219983	0.315068
ENSG00000198089	SFI1	7.59668	5.42939	6.37312	4.99694	7.17621	6.97732	7.49392	5.88418	8.75655	6.85918	8.57521	7.10062	6.46735	5.403	6.89334	5.29549	8.20495	7.75767	6.19416	6.93356	0.311875	0.11857	0.0757684	0.201119	0.0014109	0.314708
ENSG00000137821	LRRC49	2.36469	2.30686	2.9408	2.06861	1.89986	1.58121	2.23938	1.78309	2.11604	1.28754	1.82737	1.3692	2.30934	2.18803	2.24634	1.84892	2.43152	1.9466	2.06514	1.72023	0.651509	0.0924515	0.00372716	0.325274	0.0216383	0.314602
ENSG00000063169	BICRA	12.2691	8.44205	9.36607	8.56804	8.37168	6.59636	7.93953	6.2125	10.0967	7.78476	9.28923	8.17231	7.53345	6.3478	7.28622	7.10292	9.21116	6.82456	6.92678	7.2153	0.82127	-0.0343341	0.350135	0.0944009	0.000416046	0.314459
ENSG00000143228	NUF2	9.28319	10.9407	10.4514	7.92198	12.4927	6.37026	7.94365	6.64867	11.5893	8.47269	10.8401	9.58284	10.3171	11.4162	9.34617	8.79792	10.0533	11.6171	12.0979	9.62403	0.127706	0.203724	0.037731	0.218242	0.0335311	0.314446
ENSG00000197162	ZNF785	6.64679	6.85147	5.82245	6.48308	5.8999	4.9579	5.13481	4.96751	6.37096	6.52004	5.99504	5.27076	6.36754	4.3238	5.49137	4.07433	6.27453	6.06612	5.58388	4.36457	0.0665286	0.207192	0.315647	0.136224	0.0144203	0.3144
ENSG00000128272	ATF4	245.096	209.678	219.397	201.327	356.751	324.604	356.406	297.941	243.654	225.629	249.902	223.627	275.855	248.242	270.211	222.792	362.683	234.254	256.841	218.939	0.0163509	0.106586	0.00280369	0.177369	0.00238762	0.314258
ENSG00000147202	DIAPH2	6.61809	4.65771	6.83595	4.87189	4.27106	3.63904	4.59614	3.8833	5.9939	4.20611	4.82901	4.81116	5.48837	4.37271	4.77763	4.4132	5.70858	3.76974	4.81042	4.07109	0.507318	-0.0786437	0.0417303	0.187605	0.00056715	0.314166
ENSG00000111348	ARHGDIB	23.1037	15.8199	30.4337	19.1149	26.1781	19.6292	28.6237	23.4631	26.2032	16.9235	30.151	18.6741	24.6174	17.2646	29.2979	20.7759	18.9556	10.7303	22.5074	12.7918	0.0134134	-0.221983	4.37998e-10	0.553841	0.00183882	0.314094
ENSG00000162825	NBPF20	1.28718	0.982647	1.10564	0.886056	1.4679	1.16917	1.24235	0.973769	1.25563	0.906291	1.14193	1.13629	1.14604	0.936809	1.16476	1.09052	1.27285	1.0938	1.16984	1.00144	0.951222	0.016592	0.159729	0.164493	0.0139249	0.314063
ENSG00000155287	SLC25A28	20.3287	14.6049	17.3979	14.5517	18.4111	16.1974	18.4953	14.9553	23.2849	18.9838	19.3438	19.4252	18.6737	15.1183	19.4315	16.0423	18.9104	16.432	18.2279	13.887	0.705669	0.0642623	0.0425845	0.210716	0.00234475	0.313569
ENSG00000162927	PUS10	3.75196	3.44778	4.48085	3.05575	3.97376	3.04719	3.27336	3.03508	3.77951	2.61648	2.89716	2.28705	2.7645	3.03349	3.13163	2.90684	2.9104	2.93677	2.56919	2.26424	0.252096	0.17471	0.0820809	0.227644	0.0285504	0.313297
ENSG00000071539	TRIP13	14.9388	14.7988	16.1029	12.5683	20.7997	14.1049	16.2463	13.5286	26.8003	19.3957	20.2144	19.0435	17.6064	16.6016	17.5195	17.7559	25.0447	23.5482	22.2268	19.9104	0.305011	0.110943	0.157456	0.131633	0.00299676	0.312901
ENSG00000114850	SSR3	145.797	102.122	134.713	90.938	202.722	181.242	188.084	181.748	203.618	166.082	163.94	160.562	168.615	161.243	155.702	143.814	202.46	171.161	172.379	165.985	0.0355483	0.0996587	0.168805	0.128633	0.00079415	0.312238
ENSG00000172889	EGFL7	24.7263	20.8578	18.768	22.1673	31.3682	27.441	26.9907	22.6464	24.3375	22.0177	20.8511	21.2407	24.8902	18.0937	19.5441	18.6701	24.3727	19.4851	19.084	17.8921	0.457672	0.0829427	0.988692	-0.00203286	0.000548055	0.311925
ENSG00000066697	MSANTD3	51.3724	41.8047	48.2541	32.77	59.749	56.4228	57.9044	58.9884	60.5839	54.9641	57.7264	50.8087	65.8745	56.5641	66.6066	51.5777	69.4579	53.7009	61.6576	51.5506	0.0546666	0.129322	0.0053562	0.232665	0.00210941	0.311863
ENSG00000151287	TEX30	10.4203	8.95672	8.20277	8.37887	9.56853	6.38363	8.41729	6.65685	12.0469	7.79001	8.88168	7.92321	7.90623	8.09586	8.061	7.54751	9.79345	8.31171	9.24931	8.69232	0.913096	0.0274139	0.490267	0.0954534	0.0143159	0.311658
ENSG00000184923	NUTM2A	3.61308	2.7592	3.93762	2.86099	3.1979	2.48669	2.35892	2.15482	2.27954	2.45863	2.20833	1.96861	2.86797	3.04403	2.96257	2.80558	3.36096	2.64329	3.24063	2.36404	0.356935	0.159449	0.086916	0.233482	0.0290343	0.311445
ENSG00000204899	MZT1	19.9258	18.1063	19.6263	17.2208	28.0906	21.7831	19.0819	19.8814	28.6683	18.7928	19.8678	21.4665	23.8285	19.6397	18.3525	19.3735	26.1141	20.5121	21.5097	21.9516	0.992277	0.00211971	0.616359	-0.0524708	0.000242009	0.311138
ENSG00000221963	APOL6	11.906	8.69116	10.6692	10.2783	10.8384	6.40714	9.25651	7.29606	12.951	7.60476	9.86659	8.59615	10.9813	8.26241	9.77778	8.32133	8.46955	7.76763	9.21468	9.01039	0.0222513	-0.150334	0.0894504	0.136672	0.00593088	0.310937
ENSG00000123562	MORF4L2	415.869	308.728	382.65	275.979	426.374	370.424	414.46	372.308	456.389	366.691	373.473	341.562	364.273	341.509	337.085	321.211	416.798	364.633	378.097	338.603	0.0149939	0.106563	0.0212707	0.163244	0.000275762	0.310677
ENSG00000175390	EIF3F	72.769	72.018	67.4301	65.755	56.3294	47.7946	53.0755	45.1218	63.3368	53.8082	59.7316	48.6395	64.6076	50.4444	55.1703	44.654	62.6767	56.3895	56.3345	50.6733	9.27822e-05	0.154293	0.0124751	0.171146	0.000148647	0.310623
ENSG00000182621	PLCB1	104.313	84.3136	102.528	66.5963	83.8692	76.5418	81.2241	76.749	160.299	136.048	129.184	113.912	55.9035	51.0724	51.3836	44.2063	89.1164	98.7574	91.3436	84.4056	1.21846e-06	0.222118	0.0123354	0.209763	0.00266837	0.310539
ENSG00000270299		95.6433	61.9996	89.3184	61.3972	152.344	149.757	169.276	148.513	116.612	102.068	121.9	100.758	136.254	122.204	155.633	117.427	140.726	100.444	132.424	93.6063	0.337554	0.0581971	3.96286e-08	0.347448	0.00499344	0.310255
ENSG00000272896		98.4811	71.0051	75.2079	81.4047	88.5892	76.1075	82.9639	74.9961	84.1051	62.3321	77.7567	60.2437	94.9549	71.2931	76.6903	71.128	67.2754	64.0895	69.1496	55.5072	0.859196	0.0293279	0.217153	0.129742	0.000164014	0.309974
ENSG00000163257	DCAF16	15.749	13.1727	15.9697	12.9649	13.0702	10.9945	12.3312	10.018	13.6594	10.5845	12.4653	11.5716	12.8833	10.8359	11.589	10.965	15.969	11.8763	12.928	11.0092	0.766835	0.0403572	0.0270799	0.171388	0.00029497	0.30974
ENSG00000198056	PRIM1	7.07125	7.43492	7.45871	6.35425	8.39175	5.22255	5.85582	5.80637	10.0653	8.1463	7.95074	7.66221	8.91692	6.87486	7.25277	6.41877	10.6692	7.9773	9.35888	9.68791	0.978355	0.0083649	0.784448	0.0461864	0.0217331	0.309598
ENSG00000173083	HPSE	8.68052	7.35055	8.53893	8.76109	7.28608	4.61933	7.1898	6.10611	7.83037	4.50229	7.40466	4.90149	7.87383	5.09394	7.58011	6.83019	5.44135	3.70676	5.90105	3.57791	0.0329228	-0.227875	0.0280081	0.288893	0.0163442	0.309504
ENSG00000136630	HLX	17.5555	13.7165	17.1659	14.7641	17.1414	13.3565	17.1474	12.2942	19.8735	13.5076	19.419	15.7249	18.9084	13.5629	19.996	15.6571	17.4693	12.3987	16.2252	13.8316	0.436444	-0.100757	0.000773675	0.282536	0.000560407	0.30932
ENSG00000160753	RUSC1	14.3675	9.96634	13.2245	10.5424	19.6229	16.1035	17.3965	15.6847	18.0484	13.6988	16.9453	15.2794	17.4859	14.0217	18.2719	15.1459	18.5076	11.8369	14.9209	13.3945	0.410062	-0.0798699	0.0150329	0.17555	0.000110701	0.309271
ENSG00000198315	ZKSCAN8	12.7087	12.5209	12.1836	11.1072	9.41605	7.21063	8.22947	7.83909	11.9339	8.27847	9.43967	7.98974	9.17756	7.47453	8.19914	7.8656	10.3188	9.38101	8.74722	7.69569	0.409624	0.0851628	0.198447	0.104657	0.000255314	0.309181
ENSG00000183793	NPIPA5	64.0657	59.7236	62.4052	47.0237	53.0401	48.4837	50.8083	52.3248	56.8303	48.1084	55.8637	48.0891	56.3289	44.1794	51.4124	44.3039	55.4078	45.6043	42.7778	35.7169	0.165674	0.132741	0.0325982	0.178154	0.00317488	0.309106
ENSG00000141959	PFKL	221.379	159.449	164.76	152.438	213.521	201.431	197.424	181.459	203.64	181.626	183.44	175.004	198.795	175.114	179.687	164.668	206.36	161.022	166.702	154.875	0.0263731	0.0994624	0.253524	0.07355	0.000132209	0.308981
ENSG00000185215	TNFAIP2	74.8888	67.5902	78.1518	62.9418	65.7409	57.5868	62.8452	52.7173	73.7178	64.9683	68.6623	59.1411	72.9768	45.6385	56.3087	48.7163	77.624	76.7427	76.2231	67.2079	0.0331334	0.111152	0.000243981	0.200922	0.000165257	0.308555
ENSG00000166598	HSP90B1	688.795	599.529	683.185	541.127	755.01	579.402	658.101	550.268	801.512	627.829	648.427	593.287	665.867	584.997	587.001	523.37	637.018	645.809	617.897	599.589	0.000756257	0.130702	0.0213481	0.153039	0.000296314	0.308374
ENSG00000182310	SPACA6	18.0274	13.8691	20.2924	15.0852	18.6858	14.1522	18.5556	14.0154	20.286	15.626	19.0956	15.3114	13.8435	13.0911	15.8786	11.8575	13.3057	12.3177	14.42	10.3427	0.663115	0.0745264	1.71362e-05	0.375353	0.00244085	0.307941
ENSG00000164663	USP49	2.53642	1.89377	2.64534	2.15159	1.40364	1.20667	1.34663	1.43064	2.13662	1.21881	1.69903	1.31306	1.64901	1.17756	1.15017	1.12347	1.38368	1.56424	1.14577	1.17498	0.999656	-7.67152e-05	0.555917	0.0926859	0.039293	0.307903
ENSG00000134698	AGO4	6.17956	5.5549	6.04848	5.44076	5.01742	4.63843	4.91959	4.45439	5.63591	4.54369	4.48719	4.06357	5.85862	4.62351	5.1002	4.57488	6.05967	4.95063	4.78945	4.30235	0.34881	0.108102	0.210406	0.116268	0.00193714	0.307485
ENSG00000148773	MKI67	20.1549	19.3379	22.834	16.5343	22.0067	12.7808	16.3905	13.2362	23.2963	19.3318	20.3881	19.6472	23.6072	20.1119	23.7739	20.3519	27.3735	26.7481	26.0761	23.9481	0.22678	0.0778876	0.00330805	0.200438	0.00105165	0.30717
ENSG00000265303		32.6183	24.341	35.7485	27.5271	31.561	29.0277	27.6233	23.9559	36.5281	29.0788	30.1382	28.4389	33.5474	32.429	33.7877	29.3005	38.6463	31.1914	30.2744	28.1599	0.577811	0.1037	0.198894	0.161808	0.00976842	0.30692
ENSG00000150907	FOXO1	8.59546	6.4758	8.72533	7.91374	11.0558	5.5795	8.82033	5.90773	10.461	8.90463	8.87766	9.9062	7.55002	5.66325	6.27486	5.80335	6.76144	5.4083	6.38132	5.93358	0.221791	-0.126285	0.33785	0.118948	0.032519	0.306864
ENSG00000115840	SLC25A12	20.0597	17.2702	19.3799	13.1417	19.3361	17.9186	17.9147	16.3426	19.465	17.5655	17.2037	15.9097	21.0074	20.7421	19.6622	17.4743	18.8443	18.1112	18.9989	15.6645	8.57227e-05	0.240733	0.00880094	0.216481	0.000360191	0.306821
ENSG00000158019	BABAM2	40.4514	44.807	42.1033	38.1244	85.271	83.6559	69.1538	61.6821	50.3777	50.2775	47.5905	39.8174	39.7085	35.7395	39.202	33.4965	75.3898	74.4668	53.6412	53.0712	1.34754e-10	0.344012	0.0822389	0.125933	0.000251239	0.306647
ENSG00000102384	CENPI	3.88998	3.99066	5.13698	3.07992	5.31787	3.59389	4.2052	3.0055	4.309	4.26906	4.21492	4.21969	4.91171	4.45758	4.41856	4.18755	5.58607	4.82346	4.97781	4.72071	0.151879	0.161433	0.0693324	0.235025	0.0230119	0.306579
ENSG00000215271	HOMEZ	8.0425	6.40432	7.78621	6.55244	5.74994	5.10167	5.81892	4.94598	6.92008	5.91945	6.86741	6.33503	6.19144	4.63382	6.22517	4.45685	5.64925	4.45099	5.92013	3.79305	0.786591	0.0482989	0.00300677	0.30645	0.00719066	0.306525
ENSG00000213160	KLHL23	4.24275	4.00442	3.71128	3.6451	2.26949	2.13947	1.87867	1.59807	3.00123	2.79919	2.48423	2.81969	3.19028	2.77422	2.56154	2.88702	5.78288	4.54326	4.12058	3.63027	0.270774	0.172328	0.924919	-0.0179518	0.036317	0.305967
ENSG00000271303	SRXN1	108.338	69.7571	101.533	70.3763	173.89	171.362	194.053	170.906	131.584	116.058	138.777	114.034	156.627	139.932	178.523	135.005	161.354	114.104	151.737	106.5	0.423164	0.0513533	4.37748e-08	0.347192	0.00616773	0.30594
ENSG00000170579	DLGAP1	10.866	9.54236	10.1796	8.62257	4.63359	4.11508	4.11769	3.72145	6.00208	5.32595	4.82673	5.3183	4.55875	3.56876	4.309	3.15079	1.16855	1.21116	1.14927	0.929224	0.149624	0.1537	0.198645	0.152863	0.00355649	0.305851
ENSG00000116962	NID1	74.4219	51.3773	76.101	59.5342	62.067	39.4171	56.6103	41.3322	89.9788	64.9198	87.1192	70.9063	52.4787	40.5324	57.0316	41.125	33.97	27.4936	37.6838	32.8067	0.02029	-0.119751	6.20425e-08	0.322323	0.000392362	0.305453
ENSG00000257727	CNPY2	111.405	80.702	91.9227	85.6125	106.08	81.6754	98.764	76.5037	119.112	93.7168	110.775	98.5157	100.103	74.5763	95.8108	74.4306	88.464	75.8727	83.3846	82.162	0.869536	-0.0197144	0.0252341	0.171269	0.000118855	0.30534
ENSG00000114767	RRP9	23.3767	15.5975	19.1447	16.5722	27.1406	25.1287	27.6081	24.647	32.955	24.1888	27.4609	26.3124	24.7812	23.312	20.7778	20.9934	25.7953	26.2508	27.9525	18.5042	0.419023	0.115285	0.136121	0.171498	0.0022366	0.304492
ENSG00000196187	TMEM63A	14.7878	12.1914	13.8538	10.64	15.6474	13.4232	13.0763	13.0308	16.7771	13.0652	15.3213	13.6053	14.9118	12.0144	15.0352	12.4813	15.4616	11.4622	11.9019	12.0339	0.862899	0.026177	0.169723	0.128094	0.000102073	0.303968
ENSG00000100100	PIK3IP1	17.2241	20.0195	18.6781	20.376	11.2229	6.04935	11.0143	7.56224	11.8441	7.63873	11.1386	8.6999	23.5983	12.12	17.701	15.1528	15.2046	12.1063	13.0069	12.7625	0.137292	-0.15624	0.214698	0.156094	0.047356	0.303506
ENSG00000158470	B4GALT5	143.262	124.544	155.813	106.892	132.652	100.223	126.218	102.255	162.25	122.151	155.843	125.415	135.752	106.256	126.76	104.466	141.038	127.637	150.354	131.348	0.547174	0.043581	1.63795e-06	0.293514	0.00010955	0.303501
ENSG00000114529	C3orf52	3.60994	2.25951	3.80233	2.92923	4.98704	4.49006	5.4346	4.03668	4.37041	3.74275	4.07228	3.07934	5.7633	5.66923	6.48099	5.10132	4.41014	3.37595	4.40169	3.37384	0.748571	0.0814487	0.00359368	0.353243	0.0260231	0.303481
ENSG00000204152	TIMM23B	10.4581	7.36946	8.69542	7.4521	13.6447	10.6516	11.7661	8.88885	12.4077	8.97716	11.7555	12.2522	11.234	8.74494	9.89786	10.6385	12.8477	9.97843	10.9591	9.42989	0.743844	-0.0670574	0.4486	0.100023	0.0203406	0.30332
ENSG00000153904	DDAH1	34.6363	25.0022	32.3951	21.7655	39.0772	42.0144	42.3095	40.0033	36.5672	30.0038	29.627	28.1315	31.3876	29.0661	28.96	30.3405	49.2747	36.6653	40.009	32.8668	0.0764702	0.107171	0.112415	0.154672	0.0180064	0.302287
ENSG00000090520	DNAJB11	59.2819	40.8549	54.4068	38.9515	73.4418	61.9609	65.2255	62.705	76.2805	61.6382	71.2232	60.2238	63.5461	55.3751	65.9622	51.343	48.4284	46.0844	53.3976	43.0724	0.298993	0.0738159	0.000240877	0.255323	0.000237839	0.302246
ENSG00000143401	ANP32E	37.9592	34.7752	38.4166	29.381	42.6797	30.2093	38.3598	28.0027	48.3644	36.354	38.1683	33.9958	36.4388	34.8753	34.3786	33.5806	36.3245	37.3372	38.7544	35.4553	0.0210564	0.131277	0.00849813	0.199478	0.00192592	0.301573
ENSG00000102265	TIMP1	3983.57	2169.88	3481.5	2216.0	4352.28	4044.61	4763.89	4141.63	5313.79	4256.13	5714.23	4302.17	5271.98	4177.23	5869.01	4292.87	3380.39	2994.57	3884.88	3106.91	0.822132	-0.0180801	4.90457e-08	0.374026	0.0190609	0.300811
ENSG00000077092	RARB	22.8753	20.666	29.118	18.6424	22.7944	16.5702	20.5975	16.3302	24.5907	16.8523	21.751	17.5362	22.2233	17.5481	25.7899	18.0641	16.5002	15.4521	22.0226	15.7699	0.855158	0.0261239	7.0415e-10	0.425918	0.000611322	0.300759
ENSG00000100558	PLEK2	25.4855	26.2691	23.1128	22.714	27.6608	22.5396	24.5187	22.7474	28.568	21.4715	25.1199	18.6125	32.1106	31.0874	28.1539	30.8787	29.331	22.6698	27.9154	20.3477	0.235998	0.12636	0.265024	0.14172	0.00624641	0.300603
ENSG00000204267	TAP2	19.5789	14.9273	18.222	14.2505	24.914	16.64	23.3343	17.0464	26.7495	19.8769	23.3898	21.1864	23.7325	19.4941	24.1087	20.8145	19.0143	15.1655	20.1693	17.6877	0.4809	-0.0605026	0.000313743	0.235663	0.000359591	0.300564
ENSG00000243716	NPIPB5	22.9963	18.2374	22.5995	15.7299	19.9452	18.1293	18.9031	16.6493	24.3414	18.0724	21.7121	19.1477	16.8586	15.2132	18.9316	17.1341	15.4427	13.2449	11.8064	10.8741	0.37788	0.0861615	0.00844985	0.1983	0.00157974	0.300449
ENSG00000177084	POLE	8.27675	5.9471	7.86385	6.29659	9.60641	7.06744	8.13262	6.3639	10.8637	9.83154	9.46343	9.48485	8.93331	7.58983	9.55235	8.57409	12.0733	11.1729	10.9691	9.21443	0.577105	0.0665489	0.022419	0.179545	0.00150792	0.300287
ENSG00000109511	ANXA10	505.601	301.143	553.55	269.431	993.761	957.334	1037.61	956.253	986.606	760.148	991.715	741.202	583.853	623.338	722.706	592.299	692.95	536.893	849.557	568.501	0.408494	0.0527091	0.00150025	0.454206	0.0465009	0.300194
ENSG00000197256	KANK2	41.0607	30.3014	40.3415	33.8818	38.7408	26.7661	37.3748	27.3649	47.4416	33.7261	47.9484	32.1804	36.5959	26.854	38.7505	27.8385	25.0286	24.4493	28.9842	26.9511	0.566017	-0.0468957	1.08987e-05	0.33893	0.00421772	0.300135
ENSG00000130758	MAP3K10	11.5073	8.06425	8.44447	9.38929	11.0493	10.2972	10.9129	8.16299	10.0617	10.3057	9.62181	9.05614	11.6974	7.81299	10.7601	8.4083	11.3229	8.68351	10.0754	9.401	0.870603	0.0342356	0.288699	0.129479	0.00227324	0.29993
ENSG00000008086	CDKL5	1.13219	0.951259	1.05561	0.913037	1.38513	1.17616	1.41152	1.24605	1.23221	0.828221	1.00494	0.959826	1.10558	0.726483	0.935006	0.865789	0.955051	0.60631	0.765438	0.677822	0.55283	-0.108365	0.373622	0.115583	0.014547	0.299578
ENSG00000204946	ZNF783	8.8252	5.75143	8.15085	7.13075	7.14299	4.89394	6.16633	5.59547	8.25186	7.0294	7.80222	6.32358	7.89843	6.14463	7.5327	7.70243	7.73933	7.08502	5.98469	5.26159	0.90954	-0.0323086	0.254174	0.123291	0.00501665	0.299575
ENSG00000186638	KIF24	4.08697	3.21056	4.17418	3.11454	4.2298	3.19827	3.61316	3.16735	5.04855	3.71415	4.5415	3.83176	4.19632	3.94726	4.61922	3.95838	5.18828	4.76869	4.98647	4.10781	0.696172	0.0660293	0.012011	0.238606	0.00404757	0.299374
ENSG00000120129	DUSP1	780.852	615.486	677.013	601.64	711.381	619.941	715.621	607.593	857.772	733.717	764.731	714.751	651.361	550.116	611.704	536.654	697.285	517.62	606.744	499.26	0.318001	0.0538658	0.00700426	0.161501	0.000169572	0.2992
ENSG00000172465	TCEAL1	26.2952	17.4927	22.8078	17.4871	20.5442	16.2073	15.8787	15.1946	18.7153	17.4345	17.1072	14.8645	17.165	15.3887	16.9374	15.9186	15.4172	13.3985	15.4543	14.0345	0.765442	0.0581389	0.216142	0.145486	0.0136999	0.298751
ENSG00000176390	CRLF3	5.31061	5.95861	5.44381	4.9583	6.8332	5.90126	6.67808	5.57168	8.58499	5.11649	6.79619	6.03539	6.42539	5.88487	7.06878	4.60313	5.41509	4.3024	4.69316	4.61218	0.660744	0.090882	0.121689	0.211213	0.0188349	0.298645
ENSG00000177045	SIX5	20.99	18.3807	17.2298	19.4835	15.9686	12.1406	12.9653	11.1754	16.3609	15.5548	16.8503	15.1028	16.2497	12.432	13.0452	11.3906	15.6769	13.6507	13.419	11.9953	0.416771	0.0876384	0.519174	0.0724537	0.00416605	0.298467
ENSG00000197818	SLC9A8	11.9307	9.52173	11.5392	9.21683	11.9266	8.36445	10.8755	8.77943	11.8332	9.35805	11.4336	10.247	13.2075	10.6851	13.0213	10.6868	13.3737	11.9217	11.9634	10.9082	0.925952	0.0145436	0.00346279	0.207158	0.000114969	0.298404
ENSG00000074800	ENO1	1825.83	1343.58	1605.04	1187.0	1955.13	1910.09	1889.75	1800.01	1998.41	1791.34	1899.79	1759.6	1725.37	1612.3	1720.31	1568.47	2117.2	1567.64	1706.24	1434.55	0.0101807	0.107896	0.0192741	0.166563	0.0064793	0.298081
ENSG00000183386	FHL3	39.0997	28.9354	37.3884	32.7252	38.1008	34.2285	38.0198	31.6748	38.6225	30.7954	41.0608	28.8643	37.4621	32.2368	37.8634	30.4865	34.2867	26.1201	30.5487	26.2485	0.804595	0.0370965	0.000878936	0.265798	0.000149911	0.297612
ENSG00000116984	MTR	9.83172	7.56319	8.46277	7.1601	12.4278	9.58558	10.5876	10.1735	11.9253	8.70516	8.76293	8.53706	9.42533	7.48634	8.67812	7.90703	8.09728	8.18533	7.89702	7.35668	0.763635	0.0343226	0.302818	0.0801438	0.000173058	0.29724
ENSG00000131871	SELENOS	56.3239	43.3222	45.4735	39.2845	60.059	53.8292	54.0582	53.2277	64.4139	56.0215	54.1756	51.6629	51.6949	48.9647	46.9533	44.4017	67.5135	52.5492	53.5621	51.492	0.105919	0.104066	0.49826	0.0533298	0.000151301	0.29691
ENSG00000125485	DDX31	7.3617	5.70422	5.86321	4.86988	8.29971	7.18254	8.07177	7.3021	8.66989	7.41328	8.36383	7.21218	7.64043	6.27747	7.57602	6.32865	6.90227	5.61807	6.32623	5.5143	0.647983	0.0645695	0.0333483	0.182704	0.0029174	0.29679
ENSG00000196470	SIAH1	10.6198	8.3976	9.20789	8.21067	9.36237	7.42439	9.31405	7.26835	10.6755	8.09421	9.30566	9.03437	8.70554	7.3903	9.43676	7.78065	9.80266	8.67253	7.30617	7.06719	0.814084	0.0416313	0.140853	0.144621	0.00140141	0.296627
ENSG00000158321	AUTS2	2.6085	1.75169	2.42804	1.87544	1.94105	1.52218	2.132	1.55314	3.21359	2.42928	2.70357	2.51186	2.08124	1.83657	2.30705	1.81949	1.73737	1.60594	1.69175	1.44953	0.959571	0.0110402	0.0035593	0.263532	0.0016857	0.296502
ENSG00000177096	PHETA2	24.7614	17.201	22.9169	16.9694	14.7564	12.1697	14.1726	12.1647	18.7074	15.7466	17.4689	16.1382	27.0263	18.497	26.1065	23.4883	14.5103	11.9479	15.9783	11.199	0.767534	-0.0480907	0.00471923	0.251182	0.00162929	0.296269
ENSG00000129071	MBD4	22.7121	18.0097	22.8815	17.0006	21.3335	18.428	18.2431	17.6301	31.1716	18.1056	21.8466	17.6847	20.3217	18.3357	19.6898	19.2026	17.4893	17.2777	17.1658	17.2761	0.767104	0.0386295	0.196473	0.128949	0.017168	0.296035
ENSG00000102096	PIM2	9.79193	9.56277	9.1362	9.73021	9.31295	7.14784	6.59742	7.3832	9.34044	9.33958	7.87857	6.43612	8.34606	8.28379	5.88484	7.04623	11.128	9.44435	8.57071	7.90145	0.132229	0.204329	0.756888	-0.0517497	0.019755	0.295895
ENSG00000109881	CCDC34	8.26746	7.62777	8.57611	8.10906	9.66627	7.60098	8.55786	6.96293	11.8121	8.6434	7.97157	7.0407	11.1453	9.32607	9.51202	9.01616	10.7127	10.1031	11.3874	10.2369	0.589756	0.084572	0.267662	0.121822	0.0275312	0.295781
ENSG00000102908	NFAT5	11.705	9.68351	12.14	8.00957	9.52318	7.028	8.46642	8.27458	12.9619	9.56085	10.1038	9.40201	8.1692	7.67077	8.08915	8.07667	8.00392	7.43988	7.05578	6.16591	0.614517	0.0685602	0.11483	0.154332	0.00104623	0.295335
ENSG00000165271	NOL6	17.5397	11.4564	15.5118	11.1847	25.5786	21.4209	22.9173	20.759	24.0392	19.7258	22.4864	20.4938	20.485	18.2978	21.6531	17.9593	19.3054	15.935	19.0375	16.1485	0.852905	0.0228583	0.00238652	0.21332	0.000793946	0.295323
ENSG00000073536	NLE1	6.49594	5.06523	5.54905	4.64463	7.50078	6.60437	5.35679	5.67859	7.00848	6.18725	6.80686	5.66523	6.48602	5.18951	6.05279	5.84642	7.51996	5.95386	5.52819	6.23626	0.697637	0.0618778	0.856966	0.0271616	0.00195684	0.295173
ENSG00000197102	DYNC1H1	53.8132	40.9748	56.2385	39.096	63.3161	58.8139	61.0841	58.0859	53.4293	45.8892	49.6725	44.7715	57.7009	51.6553	59.4121	48.8967	58.4279	48.8994	46.8985	40.4914	0.0228801	0.110824	0.00284554	0.21452	0.00101449	0.295131
ENSG00000130303	BST2	288.376	181.551	303.032	170.955	132.961	109.724	147.956	118.224	116.509	81.7358	103.636	87.822	308.383	224.4	288.984	257.282	93.9653	91.7018	107.452	93.7662	0.512075	-0.0554488	0.00136768	0.318951	0.0103858	0.294657
ENSG00000112578	BYSL	24.5257	17.9996	22.8344	17.6955	31.8723	29.5857	28.9555	25.3359	31.5056	26.5594	29.9175	29.2245	29.3123	24.5152	30.2449	23.7491	31.6874	25.1775	28.0243	23.9901	0.642793	0.0625913	0.0205998	0.196999	0.00164198	0.29429
ENSG00000127564	PKMYT1	7.91437	5.46805	5.5315	4.50284	13.2641	9.0878	9.96646	8.78195	13.4742	13.3428	13.5639	12.602	11.1926	10.3189	13.421	11.8956	15.4138	12.1225	15.2264	12.9593	0.935729	0.0180074	0.0868233	0.160428	0.0455133	0.294229
ENSG00000106588	PSMA2	342.622	301.659	338.875	246.549	320.315	279.023	307.221	284.604	358.073	302.065	305.443	273.094	334.342	288.559	276.808	266.597	326.652	310.745	317.157	276.968	0.000821966	0.154047	0.0211463	0.162761	0.000115982	0.293453
ENSG00000256646		354.256	311.824	350.448	255.02	331.131	288.544	317.709	294.054	370.236	312.443	315.87	282.345	345.495	298.218	286.319	275.693	337.708	321.422	327.998	286.305	0.000783317	0.154258	0.0205536	0.163238	0.00011459	0.293352
ENSG00000138443	ABI2	23.428	18.6418	21.6104	16.0929	27.7013	25.4886	27.9252	25.2918	25.1888	20.444	21.0904	19.0916	22.1497	22.0717	23.5102	20.5414	23.1012	19.7695	20.8315	17.2961	0.00122011	0.139105	0.0010387	0.201242	0.000856812	0.293004
ENSG00000112531	QKI	19.4932	16.7562	19.9761	15.3449	18.3041	14.3403	17.9362	15.6402	24.6796	17.1547	18.9315	16.6926	17.0567	15.8155	15.8142	13.7573	16.521	14.4067	16.2285	14.8825	0.482561	0.0556803	0.00205198	0.183852	0.000162736	0.292961
ENSG00000090020	SLC9A1	22.1634	15.4686	18.6896	14.5323	25.5824	25.2444	25.1752	22.8831	23.2758	21.0388	24.3887	20.9377	22.3901	19.586	25.1602	18.6508	20.9445	16.5494	17.8395	15.6328	0.157663	0.0954951	0.00058183	0.234613	0.0015583	0.292959
ENSG00000015568	RGPD5	16.1912	14.6977	16.0779	12.9905	11.3137	9.7896	10.7274	9.76229	15.0874	12.3014	12.2702	12.1313	14.2406	12.8881	14.0487	11.9075	15.0546	11.5096	12.1354	10.7125	0.133232	0.102729	0.0428719	0.143869	0.000116529	0.29287
ENSG00000132382	MYBBP1A	39.8242	27.7957	33.4697	24.8322	41.0275	36.5828	40.1592	35.5642	39.4985	36.1541	38.3265	37.7068	38.1942	33.9708	40.9467	32.5939	40.1662	32.3942	34.4042	30.0513	0.252703	0.0766298	0.00436873	0.196094	0.00410235	0.292813
ENSG00000016864	GLT8D1	52.7191	38.6465	49.4451	37.3226	39.8373	33.2167	38.7529	34.8687	52.8667	37.1516	45.0826	40.6679	46.3043	37.0255	40.5613	36.8461	41.7515	37.6161	38.8314	36.393	0.989014	-0.00216816	0.0280074	0.154844	0.000159494	0.292692
ENSG00000075539	FRYL	14.8598	11.6876	13.7085	10.6218	13.1124	11.3225	12.8382	10.9193	13.8457	10.1491	11.4066	9.94566	12.8141	11.43	11.7797	10.7945	11.533	11.0588	10.8912	10.5962	0.150407	0.0894303	0.0192833	0.159495	0.000173695	0.292224
ENSG00000139350	NEDD1	14.9343	12.9645	15.3771	11.5131	14.4269	10.8178	12.6798	11.2626	17.2793	12.7514	11.9754	11.9542	13.3011	11.7037	11.5097	11.9838	15.8493	14.374	14.8188	13.985	0.602028	0.0598116	0.371427	0.0906203	0.000619732	0.291997
ENSG00000244274	DBNDD2	18.1444	15.6766	14.249	14.6982	11.555	11.9054	9.92619	11.4195	15.9243	14.021	14.9709	15.2649	22.7363	18.3741	19.8994	15.6439	26.4585	19.6645	21.4934	16.9753	0.293732	0.11743	0.662857	0.0617012	0.0254148	0.291904
ENSG00000165914	TTC7B	3.30569	2.61895	2.88881	2.60074	3.28774	3.05661	3.16218	2.91099	2.7455	2.25536	2.222	2.56577	3.3467	2.91888	3.29309	2.814	4.11979	2.65217	2.88621	2.51291	0.876018	0.0245271	0.512403	0.068674	0.00858977	0.291704
ENSG00000149257	SERPINH1	368.862	264.056	323.098	259.819	389.896	311.801	372.6	302.813	440.175	380.819	456.69	373.609	352.309	312.936	375.602	288.744	303.162	257.565	316.236	264.589	0.400383	0.0505869	6.2142e-07	0.274769	0.00038491	0.29161
ENSG00000198554	WDHD1	4.68587	4.01231	4.69243	3.77913	6.22976	4.37175	5.31711	4.07914	7.58672	6.42796	6.17256	6.0926	6.23461	5.95279	5.47971	6.07001	6.77709	6.16235	7.35149	5.4606	0.423356	0.0983475	0.170666	0.163635	0.00632454	0.290763
ENSG00000172123	SLFN12	14.5216	12.7885	16.5543	11.7278	12.5584	9.48246	11.9083	10.6976	14.3067	11.5539	12.614	10.9215	11.8792	10.4836	11.9151	9.47662	16.4846	15.2314	14.0265	13.0602	0.41069	0.102374	0.0156689	0.224554	0.00093275	0.290751
ENSG00000145375	SPATA5	1.66255	1.54091	1.68008	1.38693	2.00232	1.6326	1.45115	1.53822	2.09048	1.6713	1.726	1.85359	1.78971	1.56017	1.61295	1.24728	1.9698	1.66085	1.44214	1.6389	0.655143	0.0955195	0.939743	0.0159293	0.0311481	0.290364
ENSG00000162063	CCNF	10.3951	8.84719	9.92984	8.31189	10.6346	7.05152	9.79643	6.65703	13.003	11.4653	12.4184	10.6869	11.7726	10.8235	12.1537	10.0908	13.4782	10.1834	11.7918	12.5837	0.902371	0.0243036	0.0600451	0.199327	0.00553538	0.290291
ENSG00000072682	P4HA2	66.776	47.1853	54.4822	47.2928	72.6326	59.7231	64.3983	59.3325	79.2602	61.7266	64.7085	61.8525	60.0056	48.0335	56.0082	48.0009	60.6015	53.0839	52.1713	55.9551	0.9863	0.00198858	0.39533	0.0681269	0.00019275	0.290148
ENSG00000138738	PRDM5	1.6193	1.51774	1.864	1.33128	1.76523	1.62081	1.69834	1.40291	2.0323	1.57625	1.29527	1.3995	1.55267	1.42464	1.41217	1.50255	1.89599	1.19308	1.4935	1.46672	0.845624	0.056937	0.643431	0.0867552	0.0436881	0.289552
ENSG00000106346	USP42	4.93959	4.23381	4.60477	4.31569	4.56852	3.90553	4.62303	3.6875	5.91208	5.55487	5.91215	4.98228	5.17481	4.44316	5.4608	3.56135	5.63937	4.35413	4.1399	4.57645	0.470265	0.106706	0.158429	0.192199	0.00827319	0.289456
ENSG00000185947	ZNF267	8.36761	6.58581	7.78745	5.37094	8.19873	6.43122	7.7967	7.07672	7.92996	6.32666	5.61394	6.17385	10.0588	8.63389	8.62864	8.55605	7.77484	7.44801	8.59578	6.96249	0.654134	0.0739341	0.287289	0.138626	0.0113436	0.289372
ENSG00000013392	RWDD2A	9.38455	7.95824	7.99032	6.87366	7.10203	5.7691	5.55995	5.78657	7.9812	7.6371	5.45485	6.07074	7.01527	6.26347	5.82145	5.18669	7.71857	9.14793	6.8993	7.59269	0.0177337	0.235956	0.858699	-0.0273747	0.0116508	0.289165
ENSG00000102921	N4BP1	15.9667	12.2037	14.8805	11.0488	12.5885	10.7649	11.9018	9.86059	14.5411	11.3713	10.7668	12.0048	14.0603	10.6979	11.9486	11.4197	12.2185	10.8646	11.6264	11.2919	0.860142	0.0238444	0.345027	0.0972661	0.000576511	0.288352
ENSG00000118705	RPN2	484.541	373.167	440.163	348.233	481.202	415.519	457.321	411.147	510.591	405.782	449.755	395.47	481.214	416.079	445.408	397.156	440.537	387.909	393.901	376.998	0.166019	0.0684423	0.0210245	0.147817	0.000211116	0.288288
ENSG00000148843	PDCD11	19.0298	13.3848	17.8713	13.0138	21.8916	19.9897	20.8162	19.4272	23.4812	19.1963	20.2589	18.2266	18.1524	15.5796	19.4657	16.6199	18.0057	15.4233	16.9149	13.9438	0.496534	0.058397	0.00248519	0.207955	0.000537774	0.288186
ENSG00000123219	CENPK	9.35009	9.21412	10.599	7.15652	11.2522	9.87624	9.63271	8.51348	11.5156	8.33376	6.89334	8.24287	10.9199	10.4829	10.2112	10.4175	13.5771	12.0481	13.9678	11.4305	0.214348	0.147176	0.398251	0.121049	0.00571461	0.288162
ENSG00000183054	RGPD6	16.7651	15.2076	16.6607	13.5079	11.7263	10.1644	11.1591	10.0894	15.5617	12.8099	12.7078	12.6341	14.7464	13.3917	14.6288	12.3093	15.4687	11.9316	12.5366	11.0947	0.124271	0.104189	0.0428819	0.144406	0.000136813	0.287878
ENSG00000173726	TOMM20	157.339	142.221	148.551	136.727	150.53	119.726	137.034	118.008	173.113	128.978	133.463	123.333	152.367	120.716	129.19	120.838	154.061	141.002	140.795	134.816	0.305011	0.057622	0.175756	0.0881419	0.000131566	0.287471
ENSG00000136732	GYPC	189.649	171.513	180.431	184.108	148.599	123.187	147.452	117.686	160.076	124.111	157.746	126.893	144.673	97.3106	124.255	96.0219	180.794	150.575	175.58	150.003	0.962766	0.00533157	0.00615016	0.207055	0.00192757	0.28736
ENSG00000151693	ASAP2	23.5103	18.0503	24.4114	15.5431	35.1254	28.0583	32.9373	28.0121	27.5252	19.3642	23.0584	21.9371	25.1114	23.7841	27.432	21.8935	21.6707	18.2988	22.0735	19.8597	0.861489	0.0232103	0.00187699	0.251709	0.000567434	0.287079
ENSG00000169026	SLC49A3	16.2593	11.3513	14.4329	15.2627	18.7814	14.7535	20.3519	14.2373	12.8219	10.6873	12.9744	9.52665	14.9184	11.6565	12.8782	12.1343	10.202	9.73508	11.3382	7.94044	0.968066	0.0103377	0.0387517	0.259186	0.00598504	0.286679
ENSG00000137871	ZNF280D	5.47333	5.12306	5.81661	4.68887	4.6776	3.62594	4.29535	3.45581	6.02557	3.98519	4.27995	4.18128	4.65148	4.40813	3.43632	3.8721	4.13099	3.81223	4.37608	3.82711	0.547763	0.0796733	0.360569	0.106153	0.00397716	0.286446
ENSG00000160199	PKNOX1	12.4773	10.3759	10.6986	9.56593	11.9875	9.18455	9.98261	9.68036	11.9687	9.97823	10.9604	10.4369	12.0802	10.1918	9.86305	9.81841	11.5561	8.333	9.39338	8.91677	0.980486	0.0042898	0.694485	0.0385266	0.000367232	0.286142
ENSG00000014914	MTMR11	7.80042	6.55464	7.76187	7.20185	6.31367	4.83282	4.62246	4.66178	6.04944	4.62612	6.94337	4.81785	6.72087	4.86211	6.07683	4.81524	3.71394	3.29668	4.12487	3.24032	0.964975	-0.0122334	0.101442	0.226534	0.0301208	0.285696
ENSG00000178921	PFAS	13.1499	11.7693	12.3032	10.0916	14.5436	11.0989	14.0294	10.3515	14.8651	14.0542	13.9207	13.5321	11.429	10.9993	11.3703	10.7717	13.8413	11.1981	12.9414	10.0502	0.081203	0.128185	0.011569	0.208072	0.00202773	0.285609
ENSG00000077238	IL4R	36.3333	22.5276	31.3321	24.3104	23.5362	18.3354	22.305	15.6735	39.7621	38.5359	42.4064	37.1214	40.1902	32.8565	39.5653	32.4576	48.1003	46.4862	49.5089	48.1007	0.698539	0.037559	0.000910745	0.238734	0.0106054	0.285473
ENSG00000183684	ALYREF	68.8904	62.1341	72.0631	48.919	94.0201	78.8608	104.978	72.8136	90.3393	80.6576	83.7345	78.7855	83.7203	71.8136	100.256	66.6209	77.5662	69.3089	77.8646	68.6006	0.0626231	0.134977	4.06577e-05	0.354856	0.000523792	0.284805
ENSG00000175782	SLC35E3	2.443	1.55103	1.90057	1.57621	2.10379	1.72505	1.92282	1.67202	2.3346	1.89056	2.00623	2.01765	2.43037	1.90729	2.24303	2.02398	2.05962	1.46546	1.86303	1.88782	0.521978	-0.088744	0.447067	0.0826093	0.00780431	0.284496
ENSG00000171105	INSR	5.25263	4.90363	5.10851	5.30747	4.59565	3.76633	4.55614	3.3313	4.34741	3.45549	2.98606	3.36296	5.30937	4.18698	4.65835	4.57796	5.56631	4.61812	4.16097	3.87211	0.704369	0.0568794	0.78989	0.0374889	0.00832261	0.284202
ENSG00000032742	IFT88	13.2325	12.3593	13.3534	9.81388	10.812	10.1905	9.86955	9.05343	11.0908	8.51431	8.01304	7.43677	8.85352	9.74943	8.4844	8.74575	9.21763	9.32543	7.92011	7.63956	0.000772676	0.246349	0.315856	0.107499	0.00442652	0.284122
ENSG00000150787	PTS	49.329	42.1662	49.8423	38.0804	71.7376	59.1674	65.2283	52.7359	51.317	47.5328	53.5532	53.7626	57.15	49.4707	57.2095	41.1857	58.8609	49.7318	55.7676	47.028	0.305105	0.111237	0.00473482	0.246668	0.0100546	0.283907
ENSG00000148840	PPRC1	15.7171	10.0224	13.4384	8.90367	18.0855	16.4092	19.1282	16.5416	22.9336	17.4981	22.5857	18.9785	17.4898	16.3733	20.0041	17.0368	17.7349	12.7316	15.66	14.2364	0.843734	-0.0261131	0.00122407	0.245385	0.0186289	0.283854
ENSG00000112511	PHF1	27.1074	23.4862	19.9745	22.7657	27.8963	22.1655	23.5801	19.5917	27.9115	24.2351	25.2076	21.773	24.4644	19.5586	21.9701	20.3453	21.6949	19.6227	19.3475	19.4478	0.413478	0.0835547	0.70575	0.0461381	0.00078448	0.283605
ENSG00000138495	COX17	52.0687	41.349	42.5313	39.7985	52.0943	48.7815	47.0465	40.3887	43.7609	42.1951	40.2892	34.6517	55.7996	39.7214	47.9017	40.7862	45.7513	46.9186	43.963	45.4837	0.177713	0.138237	0.288723	0.107264	0.00515831	0.283231
ENSG00000175548	ALG10B	1.58474	1.82735	1.66387	1.5063	1.64155	1.12666	1.21956	1.34441	1.60605	0.993421	1.04975	1.10476	1.21639	1.1553	0.967121	0.98032	1.63551	1.25494	1.12771	1.27692	0.888428	0.0412061	0.598545	-0.0857182	0.0379451	0.283217
ENSG00000152409	JMY	6.22595	6.61554	5.7831	5.99663	3.11795	2.26788	2.43872	1.90198	5.76865	3.94798	3.46297	3.89031	3.90317	3.38178	3.30032	3.07584	3.85848	4.28279	3.64711	4.10918	0.220999	0.129129	0.788539	-0.0378173	0.0430636	0.283186
ENSG00000103489	XYLT1	2.66561	3.32517	2.0568	2.86363	3.72357	2.95449	3.74924	2.89824	8.17271	5.95983	6.90526	5.57477	2.65201	2.13461	3.1123	1.80784	3.93484	4.77864	2.90851	3.48118	0.0152329	0.224871	0.687239	0.113311	0.023105	0.283125
ENSG00000171492	LRRC8D	22.6065	14.5648	20.7643	15.4371	29.1384	24.1306	27.9368	23.3094	29.8149	22.776	26.726	22.7958	21.297	19.2958	23.8212	21.0505	22.2308	18.9187	21.1125	18.3817	0.972175	-0.00478778	0.000400691	0.224386	0.00109103	0.28301
ENSG00000275023	MLLT6	18.2329	15.5909	17.095	17.5011	15.0303	10.8809	13.5398	10.9861	16.8766	12.4754	14.4932	13.2966	14.8874	10.1865	14.1082	11.4809	18.0329	15.7744	16.1905	14.4387	0.627712	-0.0462613	0.0782722	0.135469	0.00038099	0.282912
ENSG00000276045	ORAI1	24.8061	16.6358	21.6537	20.1447	35.4305	28.3238	32.8738	25.2819	30.6496	25.4275	30.4486	28.4838	30.2896	24.5668	26.9397	20.9795	27.7354	23.7655	27.2318	25.4309	0.971934	-0.00768801	0.0671136	0.175069	0.00987723	0.282856
ENSG00000167987	VPS37C	35.5186	26.9162	31.763	26.2838	28.1023	28.023	25.1463	22.8289	27.6461	26.2162	25.642	25.9335	29.3401	25.0666	27.7193	23.1328	34.2665	25.5308	26.4201	26.506	0.28683	0.0962523	0.271469	0.0968107	0.000865781	0.282806
ENSG00000166741	NNMT	558.642	623.395	528.081	475.109	406.848	349.831	383.643	330.333	488.11	442.723	443.607	372.564	474.632	414.783	383.035	359.734	557.792	600.271	535.513	478.981	6.03957e-11	0.268423	0.02283	0.140959	0.000201307	0.282195
ENSG00000130956	HABP4	18.3001	13.9066	17.7127	12.8305	21.6968	18.5073	23.8922	18.4672	19.2056	16.409	20.8468	16.0738	21.0401	17.0004	20.4316	18.8072	18.1816	14.4247	18.2208	13.816	0.879877	0.0258523	7.17921e-05	0.310376	0.00190837	0.282187
ENSG00000198648	STK39	25.1348	17.7665	24.9174	17.99	36.8622	32.233	36.5805	30.5433	35.6434	25.5994	27.6124	26.6691	29.1824	27.7116	29.7969	24.2543	28.3653	23.0455	27.984	26.1615	0.889064	0.0206028	0.0102394	0.198766	0.000471647	0.282133
ENSG00000121210	TMEM131L	20.6564	15.2983	18.8459	13.5337	12.4946	11.8281	12.2411	12.2637	16.2896	15.3949	15.0481	14.4856	13.9772	12.3265	12.8013	11.8432	16.5463	14.4679	14.9905	11.7502	0.0924662	0.132864	0.0681319	0.168336	0.00919231	0.28206
ENSG00000118193	KIF14	8.33381	9.2557	10.1862	8.00967	9.87352	5.45251	7.26007	5.80352	11.6249	7.82913	8.24911	8.38203	7.86478	8.15255	7.74049	7.24118	9.39891	8.54538	9.29074	8.61305	0.64727	0.0564496	0.122651	0.13524	0.020447	0.281935
ENSG00000110104	CCDC86	28.577	18.8323	23.0094	18.1343	38.2542	33.8826	34.6551	36.7267	41.0893	34.7654	37.4974	33.3613	36.3078	34.5265	37.4643	31.3092	40.7495	30.7313	38.3365	32.0472	0.829236	0.0307546	0.0856251	0.152523	0.00489698	0.28191
ENSG00000096060	FKBP5	41.1731	24.701	36.9766	26.1006	63.3445	50.7713	63.8411	53.2504	45.4874	35.0952	42.6466	37.2611	49.0883	43.8353	49.5383	46.9878	37.9323	27.8658	37.6939	31.0786	0.101929	-0.0812891	0.000557647	0.228388	0.0025649	0.281907
ENSG00000125459	MSTO1	26.4045	20.061	22.6278	18.1052	29.5057	25.4224	26.1002	21.8912	30.5704	25.0856	26.2484	26.6597	26.7185	25.1811	28.628	25.2847	29.8617	24.338	27.2134	24.3455	0.519359	0.0672654	0.0714685	0.14304	0.00182508	0.281651
ENSG00000099860	GADD45B	53.4337	33.6227	48.0597	40.1824	75.7815	73.9177	81.9913	62.0421	61.9289	52.5498	68.7972	54.3028	65.6562	54.5987	67.5154	59.2308	85.2727	55.3194	85.1229	60.3164	0.80925	-0.0353241	3.81895e-06	0.30754	0.000690233	0.28159
ENSG00000105619	TFPT	31.8158	22.8526	27.7217	26.2542	44.4552	39.0043	45.4489	36.355	32.9307	29.2516	32.0572	27.2947	39.1404	27.4518	33.8502	30.6289	36.0115	28.5985	29.8331	28.3597	0.971618	-0.00722922	0.140456	0.139818	0.00115201	0.281578
ENSG00000177156	TALDO1	363.869	306.559	359.278	303.527	456.06	411.866	448.657	394.099	356.372	312.285	355.548	310.006	387.562	329.082	389.515	306.411	452.105	329.286	411.602	314.336	0.203647	0.0683379	4.56241e-05	0.23948	0.00060315	0.281006
ENSG00000186187	ZNRF1	10.4703	7.3709	8.32231	8.78122	11.3954	10.7314	13.1984	9.11705	13.0289	11.1358	11.5291	10.8413	11.8546	10.1371	11.1696	9.80198	13.3	9.80639	11.2156	9.9737	0.860192	0.0299235	0.155925	0.150214	0.000422485	0.280848
ENSG00000166681	BEX3	400.467	328.86	385.121	329.969	328.643	263.307	320.277	247.438	311.397	268.506	307.013	253.661	340.026	258.612	312.726	249.906	252.074	243.859	268.85	234.237	0.205672	0.070395	1.77766e-05	0.244964	0.000339057	0.280798
ENSG00000140577	CRTC3	18.6838	14.0915	18.2089	14.015	12.5441	10.6344	11.567	10.2687	16.1786	13.2513	15.7181	12.8806	12.6945	10.3189	12.459	10.4903	12.8502	11.7558	12.3076	10.9917	0.613881	0.0505872	0.00150692	0.218256	0.000122411	0.280786
ENSG00000147535	PLPP5	19.362	15.439	15.9478	14.8981	17.8279	16.7553	14.6982	16.9168	22.3101	17.9252	17.3369	15.8243	18.3575	15.8411	12.6169	14.1522	23.11	20.1773	19.6927	19.7361	0.343013	0.0972087	0.591627	-0.0595805	0.00275828	0.280703
ENSG00000244462	RBM12	42.8407	34.6122	40.3234	29.9776	45.3283	39.6118	45.3519	40.4646	48.1085	37.8528	41.8916	37.015	42.0865	39.787	42.5184	38.6681	51.8322	40.7953	44.7488	40.4209	0.27497	0.0677408	0.00527738	0.176667	0.00040496	0.280623
ENSG00000135164	DMTF1	19.0612	14.7811	16.5107	12.6877	18.6043	16.0185	18.2085	16.3537	20.7181	13.8192	17.5411	14.1783	14.0236	14.8329	14.9203	14.2026	15.5524	14.8021	15.5887	13.2305	0.287018	0.0911961	0.00816467	0.196147	0.00651523	0.280464
ENSG00000167900	TK1	47.4568	48.4919	42.5948	43.0181	80.0785	55.1105	64.906	50.2815	72.4373	63.0539	70.718	65.0842	73.0204	59.167	73.0724	64.6056	103.211	83.4123	92.5597	79.3918	0.55986	0.0539633	0.0590925	0.144769	0.00438503	0.280392
ENSG00000143337	TOR1AIP1	42.565	42.12	42.5249	40.418	43.7894	33.1574	37.7438	35.7894	50.923	39.1677	39.2686	37.2878	44.9207	36.2768	37.0427	32.1723	40.2476	38.5081	35.8749	34.1106	0.182603	0.0905264	0.353017	0.0663912	0.000728929	0.280363
ENSG00000274419	TBC1D3D	17.081	13.1219	13.53	11.8685	15.7624	13.4377	11.5093	12.6554	13.3879	8.66051	14.6633	11.9952	10.0229	7.73344	11.9744	9.74702	10.0992	9.60723	8.37885	7.21545	0.966199	-0.0123728	0.274275	0.13668	0.0199697	0.280242
ENSG00000119280	C1orf198	63.0802	58.6105	59.4964	43.475	28.9366	33.543	29.0035	30.3436	38.5986	37.7995	35.4215	33.5432	40.0262	39.7961	35.5329	36.5825	67.0187	52.1547	52.3906	40.5435	2.84855e-08	0.267341	0.198148	0.128644	0.0422969	0.280052
ENSG00000183943	PRKX	10.6745	9.63324	11.0396	9.24219	11.3149	7.9643	9.56005	7.79682	10.2423	7.96308	9.55143	7.95482	9.01835	7.41508	7.2817	6.6718	6.78698	6.88317	7.58025	6.89106	0.582966	0.0641278	0.0179468	0.183779	0.00728069	0.280018
ENSG00000163399	ATP1A1	389.263	303.31	358.351	290.352	310.949	239.565	285.21	244.295	374.431	287.22	335.895	282.464	364.615	302.72	336.492	305.295	316.316	291.011	320.389	295.673	0.78488	0.0211843	0.00429481	0.173309	0.000614244	0.279899
ENSG00000118412	CASP8AP2	5.38904	4.45159	4.8781	4.5259	6.30429	4.46959	4.87899	4.8165	8.25403	5.31207	6.33544	5.54325	5.37757	4.88438	4.10145	4.67882	5.22665	4.93551	5.03652	4.8701	0.980071	-0.00528365	0.966022	0.00632896	0.00743351	0.279858
ENSG00000145907	G3BP1	42.2571	36.7937	43.188	32.7959	44.6717	39.6152	40.4229	36.4373	50.449	40.5666	40.8284	38.2385	41.5747	42.2195	41.5601	38.191	44.7626	38.5604	41.3685	35.1491	0.000182395	0.146414	0.00892321	0.166324	0.000101641	0.279784
ENSG00000164543	STK17A	24.2958	21.8528	25.9923	17.2953	36.6403	33.4879	35.2471	34.2681	37.9411	29.9772	32.4713	28.7974	33.027	28.5744	32.2179	28.3116	29.7599	24.0001	28.3377	23.4876	0.244611	0.0909285	0.00813396	0.213931	0.000668011	0.279644
ENSG00000178460	MCMDC2	3.42652	3.30748	3.27406	3.18092	3.44241	3.04124	3.13485	2.89373	3.99833	2.40554	3.97934	2.70486	2.96792	2.7258	3.43177	2.80541	3.54114	2.91667	3.19846	2.46291	0.817105	0.0513964	0.053799	0.243861	0.0329933	0.279047
ENSG00000084774	CAD	14.028	8.69575	12.5458	8.21604	15.4329	11.768	15.2215	12.3702	16.952	14.3412	18.8263	15.6089	11.4813	12.1283	15.9739	11.8136	12.4512	10.08	12.1147	9.64819	0.945271	0.0100281	9.57044e-08	0.352363	0.0237436	0.278946
ENSG00000134049	IER3IP1	27.168	22.2668	25.1815	20.588	27.678	21.6445	23.1692	23.0657	29.2533	23.8326	23.3711	21.84	25.0293	20.8711	20.4948	20.4427	28.6139	27.0378	26.6384	25.6817	0.429571	0.0671094	0.515261	0.0566692	0.000195879	0.278627
ENSG00000185532	PRKG1	5.46444	4.48823	6.33875	4.28155	4.36149	3.48159	5.04672	3.81004	4.23876	2.94525	3.17052	2.93989	3.093	3.13622	3.56534	2.5544	1.8414	1.62409	2.14353	1.64864	0.701285	0.0591988	2.29648e-05	0.360355	0.00368915	0.278268
ENSG00000166444	DENND2B	8.67089	6.04618	7.85457	7.18661	6.93999	4.71145	5.79255	5.63665	9.35293	6.81345	9.14633	7.34474	7.28063	5.09178	7.39343	5.87917	7.51972	7.13105	6.38181	6.12295	0.384484	-0.0996717	0.107874	0.143695	0.000178895	0.278105
ENSG00000067955	CBFB	31.7659	25.3635	30.0602	24.6242	40.9688	31.2772	37.1376	30.7714	46.3235	35.4492	37.1935	36.416	36.8467	31.8492	36.2054	30.6648	34.1819	30.2003	35.9283	31.2965	0.856017	0.0217693	0.0110005	0.171272	0.000217155	0.277398
ENSG00000117877	POLR1G	17.2	14.872	17.0426	14.3327	19.4699	14.8233	17.7745	15.3421	20.3104	19.2808	19.204	17.675	19.7555	17.0338	17.1432	15.6794	22.3464	17.7317	17.9435	17.276	0.476867	0.0754368	0.149001	0.118032	0.000619337	0.277062
ENSG00000077232	DNAJC10	29.3246	23.2513	31.1123	20.8735	32.5149	27.4282	31.8729	27.6893	32.4827	23.6633	28.3996	24.5876	27.807	24.9723	27.6143	24.4436	28.269	23.8692	27.8263	24.4624	0.66618	0.0324378	0.000651116	0.236075	0.000363205	0.27706
ENSG00000169246	NPIPB3	29.9739	22.2904	29.4491	20.1218	24.5736	22.6388	22.0073	22.1993	32.8195	24.2964	29.1094	25.5389	21.3065	20.3923	25.0348	23.1907	19.9364	16.612	15.0654	13.501	0.666802	0.0529394	0.0744346	0.166892	0.0188608	0.277012
ENSG00000147874	HAUS6	11.0299	8.96264	10.3697	7.36318	9.69455	7.1145	8.49899	7.68949	12.0316	7.91365	8.66239	8.9886	9.05367	8.92005	8.70581	9.61898	12.0743	9.83837	10.188	10.0303	0.938354	-0.0135818	0.637472	0.0577996	0.00619627	0.276955
ENSG00000243279	PRAF2	50.239	36.374	44.6445	33.7204	48.956	45.3987	50.1503	39.3675	51.7794	39.7614	49.5944	40.0188	49.6379	41.7511	46.5094	39.0092	33.9752	33.2462	34.3736	36.294	0.476867	0.0734607	0.0137536	0.215048	0.00889436	0.276929
ENSG00000188807	TMEM201	4.53676	3.57329	3.67469	3.63487	5.41157	3.91883	4.12619	3.90927	5.91861	4.74379	5.13858	5.0901	4.29974	4.10148	4.83251	4.07163	5.60607	4.8244	4.03877	4.19916	0.855158	0.0357553	0.845673	0.0271065	0.00854603	0.276664
ENSG00000204356	NELFE	74.8217	58.4471	67.3616	56.0711	74.49	74.961	75.5452	65.3181	67.44	61.9982	68.2458	56.0343	75.6192	64.7561	76.7962	61.6917	81.0244	65.9977	74.2669	63.5729	0.0396735	0.122392	0.00012244	0.226226	0.000132209	0.276548
ENSG00000187860	CCDC157	4.55946	3.36271	4.43237	3.46706	4.94672	3.75311	3.9276	3.55662	4.15229	3.99605	4.12109	4.5801	4.45677	4.15656	4.36322	3.34086	4.45362	3.88216	4.07436	3.45693	0.664832	0.0788897	0.208769	0.158238	0.0441865	0.276511
ENSG00000198517	MAFK	46.1244	35.2182	36.3528	35.736	50.2566	47.4568	50.2589	40.16	49.8018	55.2836	49.8632	53.0813	47.4224	41.5541	44.7342	40.7999	73.4233	54.7463	52.765	45.4233	0.0245236	0.133864	0.287494	0.0888072	0.0248951	0.276244
ENSG00000141756	FKBP10	282.643	217.965	251.592	222.097	263.381	218.387	250.027	206.703	307.897	244.841	280.92	232.446	260.852	211.185	242.081	215.717	186.882	170.822	180.962	170.243	0.589872	0.0367854	0.0084812	0.16336	0.000209703	0.276167
ENSG00000171490	RSL1D1	71.8387	67.4085	72.793	58.2798	69.5799	63.0299	67.5612	62.2074	80.1389	70.1535	64.5589	63.6437	79.2094	71.5078	67.3597	61.1774	81.565	76.6745	77.0851	64.2944	1.1023e-05	0.186702	0.0328979	0.139243	0.000145728	0.275862
ENSG00000125885	MCM8	3.45548	3.12721	3.73536	2.80705	5.60036	2.98423	4.09928	3.41005	6.59463	4.98209	5.01525	4.63713	4.04525	4.2321	4.09422	4.03416	4.87772	4.83229	5.14326	4.95748	0.836929	0.0383363	0.213266	0.131609	0.042031	0.275592
ENSG00000137574	TGS1	11.6348	9.894	11.6832	8.30601	12.29	9.589	11.3855	11.449	13.1989	11.3289	11.5648	11.7112	12.2708	11.4247	11.0525	9.69433	12.9088	11.2618	11.8629	9.61591	0.443659	0.0980862	0.122934	0.156345	0.00477917	0.275513
ENSG00000180370	PAK2	73.5663	58.6819	68.6512	54.909	73.2817	61.1408	70.1651	65.7954	76.453	60.0695	60.0105	59.6087	67.1506	61.7788	63.9186	62.3473	70.9302	54.7538	57.7128	51.3223	0.68122	0.0321833	0.194039	0.0926248	0.000755923	0.275456
ENSG00000223496	EXOSC6	12.5971	11.5471	12.702	13.0053	12.8892	10.0787	11.7924	8.44842	13.0479	10.2001	10.8502	10.0116	17.7522	14.4791	16.4652	13.6168	16.1635	14.5702	15.1858	14.2364	0.627055	0.0582708	0.123621	0.149497	0.0104399	0.275328
ENSG00000147536	GINS4	5.19591	5.30057	5.83696	4.64038	6.56176	4.43137	5.9963	3.88021	7.90487	6.6122	7.46691	7.19787	7.32848	7.45858	7.80947	6.29078	9.0903	7.60167	8.66188	7.69637	0.411035	0.105948	0.010827	0.254724	0.023183	0.274835
ENSG00000010270	STARD3NL	50.3625	42.0411	53.9565	42.0435	59.4973	50.2062	58.446	48.8788	60.4036	45.2485	55.147	44.8034	57.8082	51.4314	53.9621	45.8717	51.3835	45.5773	57.1331	44.7874	0.41681	0.066037	4.30251e-06	0.267346	0.000122733	0.274724
ENSG00000163870	TPRA1	29.9982	26.4663	26.8524	26.7638	27.8588	25.7199	27.4436	25.2603	28.9725	23.0898	24.3203	23.1984	29.8939	21.847	24.1828	21.3947	30.1691	22.8548	24.5652	22.8539	0.83443	0.022554	0.425965	0.0608914	0.000995873	0.274691
ENSG00000078043	PIAS2	4.24786	3.75971	3.91084	3.56208	3.78138	3.24644	3.44073	2.94229	5.18766	3.81725	4.13348	3.98414	3.52342	3.71622	3.34052	3.18381	4.0135	3.38858	3.29465	3.1411	0.21264	0.112526	0.385075	0.0759532	0.000491401	0.274205
ENSG00000197024	ZNF398	5.60824	3.94391	4.46423	4.3995	4.21851	2.95229	4.26907	3.01325	5.68098	4.78597	5.10604	4.2045	4.27089	3.52232	4.07751	3.38689	3.71695	4.00666	3.93417	3.98965	0.891906	0.0303744	0.163853	0.171855	0.0277929	0.274009
ENSG00000198682	PAPSS2	219.294	193.995	227.293	176.126	269.771	252.254	267.989	236.907	248.237	199.584	210.268	180.337	168.003	170.968	165.45	151.272	196.005	155.727	182.266	150.024	0.000632789	0.137607	0.000607885	0.202267	0.000479395	0.273906
ENSG00000096384	HSP90AB1	682.839	559.762	648.438	494.498	719.34	662.677	732.534	645.493	809.867	657.691	746.021	653.226	705.017	649.74	731.163	631.951	796.547	648.49	694.193	598.828	0.0418215	0.0925648	0.000558809	0.204391	0.00139011	0.273855
ENSG00000260287	TBC1D3G	13.8058	12.0069	11.1777	10.1987	12.8082	12.2846	10.8793	10.4724	10.0414	7.61944	12.0112	8.88211	9.63704	6.49544	9.51378	8.68499	7.10055	7.45927	6.1436	5.17151	0.698539	0.0891277	0.194692	0.164958	0.0218925	0.273801
ENSG00000104881	PPP1R13L	39.5043	30.7588	38.1726	32.3922	28.6543	26.8125	29.9325	25.6128	26.6271	26.4558	29.9623	26.1726	32.1822	25.4259	32.2844	26.4678	45.1265	27.8327	33.9162	27.0831	0.924466	0.0128221	0.000372071	0.220686	0.0205967	0.273501
ENSG00000143751	SDE2	17.0884	14.79	16.5977	15.9351	18.8223	15.8948	18.893	14.7025	21.6577	16.9461	16.5105	16.078	16.7315	14.9595	15.6805	14.102	18.2316	14.8696	14.7636	14.2086	0.559941	0.062499	0.268802	0.100201	0.000882174	0.273301
ENSG00000160710	ADAR	109.679	82.9748	107.945	74.3872	89.0994	72.3042	85.6911	73.9404	102.862	80.9403	92.7334	85.7356	81.4202	69.4885	78.4462	70.8278	88.9825	74.6517	83.7522	77.1753	0.925425	0.00974067	0.00833719	0.19235	0.000970655	0.273194
ENSG00000241404	EGFL8	19.6643	13.9786	17.7596	15.4641	15.3867	13.7063	14.1377	12.0424	15.1695	13.232	16.1937	13.2435	15.4067	10.4166	17.7774	14.7872	13.6871	11.6516	12.1595	9.34024	0.949719	-0.0189411	0.0300625	0.237474	0.0303808	0.273184
ENSG00000173193	PARP14	30.4969	25.6597	30.1673	23.5128	16.9671	12.1859	16.5502	13.611	22.5851	16.5163	19.9551	17.7226	22.7199	18.1073	18.6495	16.6432	17.2123	17.0519	18.1685	17.1763	0.895845	0.0168981	0.00535168	0.178768	0.00125826	0.273024
ENSG00000114554	PLXNA1	28.8981	21.4069	25.8645	21.4905	38.5797	31.4705	36.1556	31.8252	31.9714	26.2814	31.1238	29.6604	30.4043	24.6081	30.297	25.1854	34.1161	24.377	27.942	25.6347	0.532618	-0.0443522	0.0145544	0.148586	0.000483984	0.272854
ENSG00000227051	C14orf132	17.8968	13.8955	14.7982	15.4622	8.78943	6.8096	8.12471	7.54407	14.8036	10.3101	12.3268	10.8048	11.3516	8.70304	9.82729	8.83078	8.47856	7.31876	7.34672	7.13843	0.557854	-0.0583562	0.604936	0.0504553	0.000463302	0.272374
ENSG00000185800	DMWD	28.7124	22.295	24.2723	22.3649	26.9365	25.9544	29.1579	23.1982	27.3373	23.7088	27.2111	24.5237	26.9173	21.6411	26.7244	21.1639	26.9505	19.965	22.2798	20.2095	0.669572	0.0416578	0.00851432	0.182186	0.000539321	0.272163
ENSG00000187118	CMC1	29.0886	25.0621	27.972	22.1982	21.4208	18.3834	20.1824	19.2009	29.8529	22.6225	20.9331	19.9603	21.1577	18.9405	17.9025	18.3075	21.6848	21.9044	20.9648	19.4765	0.0526013	0.120793	0.332569	0.078133	0.00125106	0.272079
ENSG00000173226	IQCB1	10.6233	10.6177	10.2342	7.80756	11.8717	10.4879	10.654	10.5218	10.8445	9.90189	9.32687	10.217	9.96123	7.85718	9.31536	8.27493	12.0717	8.88962	9.61804	8.37378	0.531254	0.0969607	0.463542	0.0939333	0.0212101	0.271607
ENSG00000169946	ZFPM2	11.2708	10.299	11.846	12.0332	9.79094	6.61891	8.25663	6.7587	16.0424	10.7259	12.2346	10.7352	9.63777	7.17807	9.7411	7.39687	13.4282	11.9318	11.8365	12.5324	0.602863	-0.0617677	0.301221	0.112725	0.0253141	0.271571
ENSG00000196372	ASB13	9.74584	8.95473	9.18814	9.82698	9.10907	7.72924	7.05261	6.53682	11.4656	7.22171	7.56692	7.22799	8.63114	5.06837	7.29833	6.9969	11.0803	10.7452	9.28064	10.5018	0.859626	-0.0414522	0.72069	-0.0507964	0.045655	0.271451
ENSG00000250264		34.226	25.8848	30.0306	24.7579	41.2316	27.6189	39.2232	27.7942	39.1919	30.9311	38.1419	34.314	39.2715	32.4955	42.0837	36.3	30.0438	23.7709	32.3059	27.1112	0.407302	-0.0747298	0.00050532	0.244862	0.00383154	0.27139
ENSG00000153214	TMEM87B	44.3736	33.541	44.4165	31.8609	47.3131	39.8841	45.2203	39.6205	54.6244	38.8491	44.5005	40.9542	45.1302	39.4657	43.2835	40.3416	42.6691	37.8448	43.9909	37.6602	0.908933	0.0123618	0.00468965	0.189114	0.000222821	0.271297
ENSG00000146918	NCAPG2	12.2511	12.406	13.1669	11.1407	15.3504	9.90892	13.2387	8.72976	17.0084	12.1752	13.8865	13.1499	14.6816	13.4261	14.7706	13.4792	16.3278	16.823	16.9804	15.7723	0.413478	0.0761353	0.0321833	0.193455	0.0292564	0.271233
ENSG00000136451	VEZF1	32.8888	27.993	34.6009	27.4417	30.4197	23.8688	28.3201	23.226	34.9731	24.1133	28.2754	26.2083	27.5744	24.3527	26.1789	23.4905	27.4316	25.7016	28.0518	24.114	0.720465	0.0348199	0.00212805	0.188033	0.00010178	0.270668
ENSG00000177144	NUDT4B	17.3008	15.7576	15.5043	13.5251	17.2659	15.0277	15.7841	14.5792	19.3524	15.9085	16.7798	14.9812	15.0329	13.1847	13.9646	12.3109	18.0313	14.6799	16.2703	15.3255	0.351002	0.0926523	0.158084	0.114242	0.000515778	0.270352
ENSG00000048707	VPS13D	21.1174	17.963	21.0527	14.8882	13.5333	11.2786	12.8788	11.7935	16.1267	11.706	13.6255	11.366	15.3315	15.3121	14.0016	13.4076	16.4998	17.9034	16.6466	15.5629	0.00507519	0.148613	0.0190621	0.176697	0.00151268	0.270285
ENSG00000269897	COMMD3-BMI1	119.458	99.3759	115.713	90.6274	115.035	105.376	112.617	109.214	131.963	99.6238	113.04	98.0378	105.627	86.9367	94.2899	87.3062	109.894	92.8508	102.11	88.5296	0.540268	0.0493821	0.0261896	0.15044	0.000473028	0.270228
ENSG00000115310	RTN4	477.959	333.742	447.217	340.791	670.253	644.419	689.645	619.622	549.52	487.61	552.965	470.317	573.868	526.714	589.859	495.693	490.886	356.169	430.92	360.615	0.453544	0.0463196	0.000156985	0.22424	0.00333262	0.269935
ENSG00000133773	CCDC59	19.7555	15.7084	19.0075	16.5913	19.079	15.163	19.5784	14.9064	23.6829	16.9285	16.2349	16.2788	16.8095	19.7228	18.2729	16.2944	18.8805	17.8788	17.0031	15.5592	0.384484	0.11562	0.183096	0.142648	0.0111449	0.269933
ENSG00000158352	SHROOM4	3.3272	2.44112	3.64385	2.49791	4.53221	3.20829	4.91644	3.82717	4.14418	3.51332	3.92221	3.08932	3.89481	4.07853	4.30428	4.11641	3.58025	2.52984	3.06846	2.52871	0.973678	-0.00700635	0.00221397	0.280705	0.016705	0.2698
ENSG00000204856	FAM216A	26.4203	23.1946	24.0237	21.2893	26.7722	23.6314	25.4632	20.394	28.6479	22.1927	25.0976	18.9307	22.7422	20.7917	18.1773	24.1082	24.3683	20.8229	19.8964	20.3084	0.565328	0.0914176	0.735638	0.060359	0.0290299	0.26964
ENSG00000103966	EHD4	11.6101	8.44337	11.5144	8.78294	20.718	16.9411	20.6012	18.1287	17.064	13.9966	17.9306	14.5731	17.1358	14.8778	18.659	14.9478	19.8607	12.6896	18.1085	14.3505	0.477726	-0.0629698	1.49253e-05	0.270428	0.000894196	0.26952
ENSG00000077942	FBLN1	27.4879	24.2318	27.0723	24.364	17.5837	13.4428	17.8035	14.1216	19.5457	18.2855	20.6246	16.8298	19.327	14.6742	17.2529	13.8972	23.581	18.9189	20.735	19.0917	0.718492	0.0367762	0.00248815	0.205328	0.000787806	0.269458
ENSG00000064932	SBNO2	69.9839	56.9061	58.3689	53.7942	67.7976	58.1219	65.7753	53.2664	70.7762	66.3131	72.4091	62.1811	69.6796	59.0169	67.269	55.4963	76.4591	68.4227	68.2619	64.8925	0.0134702	0.109238	0.011325	0.165021	0.000181254	0.269402
ENSG00000131626	PPFIA1	30.775	29.442	29.7442	25.2243	30.4655	28.2512	26.3203	26.7415	33.5901	29.3571	27.5507	28.2545	31.2957	28.0003	27.7055	24.301	32.8609	30.1106	26.5603	25.062	8.0088e-05	0.181778	0.472578	0.0569793	0.000143317	0.269374
ENSG00000255730		51.032	47.5684	41.698	47.2063	56.6328	46.1765	52.1093	41.2228	47.0856	45.0019	44.508	40.7874	51.8629	40.5586	46.5575	40.4899	50.0586	37.6952	39.8012	39.7149	0.48429	0.0651352	0.561518	0.0649412	0.00133969	0.268461
ENSG00000100726	TELO2	34.1478	26.7884	27.023	25.9782	33.5264	27.3943	31.702	24.3249	33.4585	33.2344	31.3604	31.1948	32.7595	28.7905	30.0564	28.2222	37.7961	30.6442	34.9766	30.7643	0.289594	0.0812303	0.180621	0.111214	0.00123457	0.268058
ENSG00000107815	TWNK	14.3852	11.7894	10.7948	9.83178	14.5652	13.0081	13.5094	11.491	15.4298	13.222	16.3983	14.0062	13.4932	11.469	12.684	11.7818	13.9679	13.2604	12.4278	11.723	0.269065	0.113582	0.142323	0.125515	0.00445052	0.267724
ENSG00000033327	GAB2	32.8947	27.7389	32.2871	24.4035	23.9248	23.2919	24.0718	24.0541	24.7197	22.9981	24.7687	20.771	22.6491	19.536	23.6968	17.8899	27.5418	22.5453	22.1287	20.0696	0.0185121	0.132112	0.00606139	0.207605	0.00319954	0.267342
ENSG00000120254	MTHFD1L	52.5148	39.8829	46.7897	38.3875	54.768	53.1194	56.4772	50.7398	47.9985	43.1032	48.4544	43.4572	46.7041	40.1975	45.5357	40.6377	43.4655	31.7083	35.7097	29.3501	0.410062	0.0566246	0.00240798	0.174707	0.00402122	0.267013
ENSG00000175182	FAM131A	6.91899	5.76837	6.4425	5.60217	7.48096	6.67986	7.77669	6.64212	6.9556	6.45096	7.0821	6.5241	7.50651	6.01092	6.69317	5.91018	8.37017	6.58144	5.57265	5.71779	0.573107	0.0691043	0.260734	0.105137	0.00978022	0.26654
ENSG00000149231	CCDC82	4.46771	4.50894	4.8781	3.71991	4.68611	3.53483	3.89006	3.96741	5.90467	3.96582	4.03604	4.1993	4.8672	4.37961	4.16164	4.40143	4.33499	3.55342	3.74279	3.46913	0.839867	0.0289009	0.770726	0.0336943	0.000648647	0.266078
ENSG00000198832	SELENOM	169.32	137.887	149.733	138.934	170.987	160.672	170.672	152.697	162.429	128.079	157.701	127.595	174.247	134.911	158.991	136.279	173.675	143.008	160.925	139.665	0.691815	0.0343414	0.00838481	0.166713	0.000126975	0.266056
ENSG00000156860	FBRS	44.6004	33.4384	38.2263	36.4956	41.7849	36.2675	39.7304	33.4019	41.7616	37.5309	40.0214	38.3301	40.6372	31.5966	40.778	33.4805	41.8183	31.6785	34.1824	30.7006	0.994696	0.000940184	0.0520564	0.130428	0.000398833	0.266051
ENSG00000011007	ELOA	29.5321	23.4769	26.4671	21.5936	33.7993	29.1711	32.4902	29.2283	36.8698	29.5763	30.7409	27.4991	31.2157	29.2343	28.0006	27.1593	29.2511	25.3165	25.8228	25.7869	0.266604	0.076537	0.187915	0.0963925	0.000313066	0.265831
ENSG00000147996	CBWD5	17.7341	13.544	16.8916	12.9923	14.0838	11.951	13.2417	12.3235	17.4512	13.8671	16.4559	14.4933	17.0457	14.2039	15.5806	13.0074	11.2305	11.0429	11.8898	10.0666	0.639778	0.058191	0.00951921	0.201161	0.00296337	0.26582
ENSG00000162616	DNAJB4	40.4098	30.13	43.1493	27.6638	63.0793	60.0541	68.4526	68.1555	64.836	46.0943	51.5257	48.7837	46.2233	42.3587	45.9923	40.7388	37.2273	29.2333	39.2697	27.2618	0.939542	0.0108042	0.019445	0.248268	0.0167192	0.26564
ENSG00000148842	CNNM2	8.87263	7.99616	8.46876	7.03047	6.78241	6.30194	6.06237	5.78463	7.62819	6.41467	5.89321	6.1446	7.29782	6.73523	5.7708	6.19831	8.64007	7.66691	7.29805	6.80131	0.0061978	0.15029	0.815353	0.0237459	0.000128536	0.265611
ENSG00000139083	ETV6	7.93537	6.9732	7.60521	6.14624	6.20105	4.52413	5.70512	4.33994	8.20164	5.93293	6.90907	6.17844	6.85891	6.78297	6.4453	6.0904	5.68995	5.0436	5.71264	5.70469	0.739918	0.0512385	0.116282	0.152611	0.0108548	0.265607
ENSG00000122299	ZC3H7A	26.531	22.3879	26.7423	19.0749	25.1575	23.5381	25.77	22.4669	27.9158	21.8578	23.4091	22.6159	23.286	22.2109	23.0678	22.5628	27.5557	21.7425	22.8903	19.8591	0.214916	0.0871396	0.0377356	0.160797	0.00218228	0.265502
ENSG00000163938	GNL3	69.0231	58.1265	71.4589	49.5528	68.6655	59.4856	63.2715	61.1822	84.723	69.5121	67.5946	60.7354	63.7197	61.6216	60.6518	60.1819	72.4778	70.4821	68.6436	60.7406	0.0118179	0.14335	0.0748111	0.149906	0.00113797	0.265338
ENSG00000090565	RAB11FIP3	42.9653	33.9499	33.825	39.655	27.1914	22.9261	25.6924	21.7914	30.0141	27.7731	28.5822	28.092	38.7745	26.8496	30.1257	27.4121	42.6171	36.0431	38.9272	31.7357	0.935463	0.0120307	0.594697	0.0589187	0.00372378	0.265206
ENSG00000166582	CENPV	40.8075	35.0286	37.2804	31.9935	53.204	47.1997	49.365	39.3458	49.621	47.7486	47.2377	49.8359	29.2999	30.3335	36.0077	28.8346	60.6304	40.7426	49.423	39.136	0.310784	0.107155	0.0406654	0.190329	0.0308935	0.26498
ENSG00000269242		100.792	76.6837	82.987	88.9597	83.9749	75.7347	83.017	65.3389	77.3688	64.6109	77.4278	66.6568	77.5978	64.131	71.6462	66.0238	88.6958	63.2653	68.4549	64.4152	0.959744	-0.00920205	0.331719	0.0981324	0.00158721	0.264616
ENSG00000204977	TRIM13	6.99988	6.72625	7.1881	5.53836	7.44954	6.10141	7.34362	6.3951	8.23271	6.38465	7.28881	6.26002	6.24216	6.35128	6.13353	5.34965	6.89461	5.4799	6.42225	5.67007	0.342516	0.104139	0.00843544	0.200682	0.00108448	0.26426
ENSG00000081019	RSBN1	6.10114	5.62421	5.53599	5.92248	5.03749	4.05595	5.03263	4.14183	6.67526	4.89259	5.256	4.23926	4.61433	4.56489	4.35377	3.68387	4.86498	3.99013	4.32017	4.34734	0.669314	0.0697442	0.388888	0.106906	0.0239526	0.26423
ENSG00000170779	CDCA4	18.1595	12.063	16.106	14.3624	27.4663	16.8535	23.1743	18.7205	25.4907	21.6261	27.7764	23.3099	21.1819	21.5515	19.7633	18.755	24.5639	19.645	23.8842	20.6192	0.723664	-0.0518996	0.0320187	0.172553	0.00567691	0.26416
ENSG00000060688	SNRNP40	21.2126	15.9245	22.1329	14.4633	26.0477	19.0761	23.3094	19.6131	27.2828	22.2655	29.665	23.9188	22.3846	22.2128	24.6489	21.133	23.8067	19.4818	21.4659	20.2753	0.93873	0.0148062	0.00445971	0.257822	0.00782714	0.263957
ENSG00000109670	FBXW7	6.93448	5.18265	7.15228	4.91788	6.54762	5.61126	7.14957	5.63853	7.33035	5.73934	6.14059	5.77168	6.26266	5.36022	6.31632	5.78575	6.28732	4.82614	5.30519	5.149	0.948214	-0.0126756	0.0512826	0.194958	0.00489698	0.263909
ENSG00000141956	PRDM15	2.16845	2.08369	2.29993	1.71437	2.41097	1.9645	2.1058	1.80228	2.73994	2.32885	2.83783	2.57117	2.22971	2.08764	2.27425	1.80276	2.32663	2.10239	2.29956	1.88288	0.419337	0.13674	0.0326872	0.246423	0.0383613	0.263751
ENSG00000141696	P3H4	62.477	45.5333	51.7674	52.0758	71.8281	57.7434	71.2011	55.2405	66.9455	59.6362	65.0907	59.4557	66.8262	55.1192	61.6517	51.0671	60.3941	51.9943	59.6915	50.8296	0.85909	0.0212037	0.0224994	0.166162	0.00028012	0.263739
ENSG00000198466	ZNF587	14.4294	11.2622	14.0287	11.186	11.8177	9.05601	10.7761	9.27587	16.2603	11.6952	12.5197	10.8309	10.0554	8.80569	9.93371	9.78128	9.50413	9.44324	9.15595	8.89447	0.877305	0.0221645	0.106244	0.131689	0.00548066	0.263632
ENSG00000079387	SENP1	7.5719	6.30958	7.49905	5.60966	7.94323	5.99129	6.8566	6.45911	10.1303	6.8929	7.3315	6.91779	7.66347	7.53534	7.886	6.73322	6.93835	6.57818	7.28335	7.01359	0.812471	0.041699	0.172815	0.138835	0.0173928	0.263139
ENSG00000142556	ZNF614	6.83387	6.04341	6.80718	5.10994	6.19828	5.777	5.62828	5.8048	8.03433	5.82141	6.61756	6.29798	5.46888	4.97413	5.14006	4.3035	5.44432	4.4932	5.67245	4.56513	0.619652	0.0753461	0.12299	0.167595	0.0103065	0.262948
ENSG00000146535	GNA12	55.3899	43.3324	52.4328	42.462	60.7326	53.6214	64.0173	54.2493	59.0181	49.0041	57.9984	47.7378	54.7307	45.0345	55.8945	46.6284	60.3469	48.3818	58.0404	46.8573	0.755556	0.0256311	3.62848e-06	0.245564	0.00019894	0.262888
ENSG00000028839	TBPL1	8.15415	8.84763	9.93842	7.79086	8.94104	6.17104	7.65974	6.79867	9.53063	7.79066	7.78609	7.77873	8.88278	6.82297	6.83801	6.20866	7.87169	6.32703	6.71234	6.9554	0.879834	0.0286786	0.409016	0.0902294	0.0126086	0.262884
ENSG00000283149		123.646	88.7848	122.99	82.1384	153.712	137.992	138.105	133.352	169.245	128.947	150.969	129.429	134.829	118.157	150.441	110.256	97.2963	102.067	103.492	98.4187	0.440111	0.0766702	0.0120443	0.239378	0.010083	0.262875
ENSG00000169228	RAB24	39.7997	35.0887	29.7715	29.9923	36.6824	30.3752	40.4229	31.1058	40.8334	30.5801	32.0993	30.6067	33.0588	29.283	33.8818	29.4706	36.8261	31.1631	33.7905	31.6227	0.696665	0.0492572	0.224044	0.114891	0.00130796	0.262502
ENSG00000134109	EDEM1	46.3353	38.0287	43.3494	36.7568	52.7985	40.9564	49.5998	42.4578	57.6225	43.7593	44.5892	41.7845	46.3813	43.6537	44.0162	44.1465	42.3301	36.7025	37.7557	35.3441	0.622471	0.036596	0.155991	0.0960158	0.000357113	0.262433
ENSG00000274611	TBC1D3	14.5635	12.9212	12.3055	11.3701	10.1004	9.03718	8.86221	8.41814	11.2958	7.66454	11.3516	9.366	8.45679	7.27592	10.4312	7.94403	9.04971	9.09775	7.54977	6.58772	0.665049	0.0876907	0.142964	0.177051	0.025186	0.262394
ENSG00000153140	CETN3	9.47638	7.27273	8.94463	7.98485	7.872	6.88645	7.82033	6.40294	8.94737	6.40987	8.2711	7.91437	7.07524	6.45333	6.41733	6.35543	7.79927	5.15881	8.13485	5.23807	0.790636	-0.0543559	0.119502	0.19926	0.0268943	0.262259
ENSG00000059122	FLYWCH1	27.2739	20.9601	24.5696	22.2917	34.1987	32.5964	35.733	29.0881	34.2623	31.3508	36.4488	30.6127	31.8482	25.8126	32.3102	27.3374	33.1843	23.7648	29.9986	22.8843	0.709175	0.0351002	0.000109598	0.232189	0.00109761	0.261979
ENSG00000117139	KDM5B	24.1054	21.1899	23.8926	20.7572	21.4729	18.8083	19.3406	17.894	25.2989	19.6799	21.2238	19.1965	20.5893	17.3748	18.287	17.7315	19.1123	16.7469	16.0359	15.0109	0.247497	0.0689376	0.177153	0.0870518	0.000102216	0.261669
ENSG00000179630	LACC1	11.7807	9.081	12.0983	7.57437	10.8141	9.62621	12.4552	12.2041	14.584	11.2825	12.7177	11.8921	15.582	12.338	13.1792	11.7121	12.2587	8.53758	9.86959	10.04	0.767046	-0.0493443	0.192629	0.151661	0.0451932	0.261484
ENSG00000111912	NCOA7	21.3217	20.1004	23.4974	15.1975	18.0238	15.6379	16.9368	15.4227	21.1124	20.3041	18.4049	18.7486	16.5556	14.3516	14.0184	13.4059	20.0193	20.4939	18.8331	16.7931	0.000410187	0.203635	0.107124	0.160663	0.000893955	0.261243
ENSG00000086189	DIMT1	32.252	27.5478	30.2466	22.6357	37.0691	30.5664	35.0307	32.4174	35.4	30.9158	31.3893	30.0008	31.4039	28.8264	33.4929	27.835	34.1918	28.1465	34.003	27.2199	0.324652	0.081797	0.00492829	0.202285	0.00126417	0.261139
ENSG00000052749	RRP12	9.99538	8.81306	8.68853	7.71183	13.8032	13.1664	13.3392	12.6556	14.384	12.7636	13.8096	12.687	13.1322	11.5185	14.1036	10.9054	13.3558	9.95806	12.628	9.41938	0.281274	0.0964273	0.0171489	0.201138	0.00466139	0.261088
ENSG00000129245	FXR2	44.2252	34.3846	34.9373	32.8577	42.2908	36.0421	41.8127	36.2035	42.9634	38.2523	40.1458	39.7047	40.4719	33.5764	39.7376	32.1512	41.7673	34.2981	36.4455	32.9591	0.663229	0.0407392	0.108015	0.119356	0.00121475	0.261063
ENSG00000042429	MED17	11.8114	10.0028	11.2839	9.62811	11.2979	9.45212	10.0947	9.77005	14.5714	10.417	12.11	10.6589	10.4252	9.19972	9.42713	8.47996	10.3015	9.05765	9.53932	9.05141	0.814197	0.0340667	0.220803	0.104892	0.00167153	0.261027
ENSG00000105270	CLIP3	62.364	50.955	58.8312	48.0142	42.7178	35.7803	44.252	34.8551	45.6111	33.3589	42.9474	35.4667	55.0503	42.7525	51.6552	45.9406	34.9623	28.0624	32.3906	31.7833	0.764481	-0.0305709	0.00466193	0.189187	0.000154666	0.260924
ENSG00000163602	RYBP	12.9622	10.7441	11.5165	9.6702	12.8194	11.369	13.7595	10.9276	15.337	12.8244	13.0937	12.5788	10.5767	10.445	10.1764	9.60467	11.8551	10.8205	10.5254	9.23672	0.052895	0.13222	0.0461759	0.149896	0.00075539	0.260886
ENSG00000128791	TWSG1	66.4784	56.4872	66.1743	51.6621	63.7173	53.8255	61.1538	53.0251	79.1381	58.9215	61.7832	58.5389	55.3008	52.1114	51.4366	48.668	59.2204	51.4347	52.1018	52.0785	0.299358	0.064244	0.124832	0.110981	0.000170063	0.260418
ENSG00000221926	TRIM16	74.1573	50.9552	77.9939	44.3866	95.2511	94.7366	108.079	93.8207	75.6523	70.3338	89.2441	70.1393	81.4905	70.2875	90.7707	69.1531	90.9722	72.8641	98.6694	72.3624	0.284613	0.0639595	2.01163e-07	0.406036	0.0306426	0.259939
ENSG00000174446	SNAPC5	38.4468	32.8288	34.8261	30.3707	44.5069	41.4511	43.688	40.3254	45.3916	37.4134	39.3766	33.4322	41.8616	36.367	39.2798	38.3239	45.7742	37.7003	39.2246	34.9992	0.326915	0.0843341	0.134706	0.115628	0.00162784	0.259733
ENSG00000062822	POLD1	17.4925	14.9358	15.9079	13.7228	22.6569	14.4709	19.5198	14.0255	21.5974	17.9578	21.2117	19.6289	19.2965	16.8477	19.8747	18.0398	20.0507	17.6503	20.3584	18.0196	0.972855	-0.00540144	0.0175109	0.188234	0.0151058	0.259524
ENSG00000136731	UGGT1	53.2101	40.8437	51.608	40.6814	56.4564	45.9817	52.8767	45.6056	62.964	50.5386	53.6792	50.1004	54.837	52.5671	55.7339	45.5321	48.5525	44.923	45.1877	44.1694	0.244619	0.0691658	0.0147366	0.162769	0.000401032	0.259514
ENSG00000051341	POLQ	2.15198	2.25873	2.46614	1.93203	3.178	1.93123	2.69481	2.0807	3.22388	2.53659	2.49853	2.4859	2.50724	2.44051	2.59989	2.41666	3.89207	3.59978	3.47336	3.35363	0.674531	0.0723476	0.256615	0.136935	0.0358673	0.259483
ENSG00000159873	CCDC117	25.8595	21.6163	25.5742	20.7676	19.9885	16.5988	18.208	17.1724	29.2262	21.9695	21.3375	20.4659	19.5802	16.7515	16.6209	15.8666	18.4754	18.9197	17.6758	17.5453	0.366849	0.0771253	0.400135	0.0727327	0.00234576	0.259407
ENSG00000109814	UGDH	43.3171	38.9012	47.779	38.194	44.6092	36.4963	43.482	32.0843	54.0233	42.5855	45.884	42.4267	37.2879	35.0266	41.5856	33.5858	38.399	30.301	36.1732	31.8872	0.484129	0.056985	0.000169001	0.23895	0.000425098	0.259333
ENSG00000077152	UBE2T	23.0044	20.2013	27.6432	21.2769	35.3866	24.4476	27.5226	23.792	35.7024	26.459	29.5386	29.8582	33.8389	26.4799	28.022	29.4142	33.4001	32.3335	34.1938	27.9371	0.966972	-0.00986562	0.315647	0.123719	0.0241428	0.259258
ENSG00000128923	MINDY2	17.7609	15.119	17.0498	14.4705	13.424	11.7031	11.9191	11.1423	14.8182	11.8769	9.56342	12.2778	12.363	11.6682	10.0041	11.1582	15.9442	13.0701	11.364	11.7705	0.289732	0.0769879	0.457318	-0.0775603	0.000409462	0.25882
ENSG00000180822	PSMG4	4.86887	3.54083	3.65345	3.58026	4.4087	4.21686	4.28366	3.29025	4.35695	4.24643	4.19727	3.63634	3.99461	3.935	4.29235	4.25998	4.95316	4.4559	4.21624	3.79659	0.192847	0.152176	0.269755	0.121453	0.0225951	0.258769
ENSG00000138600	SPPL2A	29.6116	25.4337	28.3808	23.4059	30.3518	26.8729	29.7675	25.5656	28.5361	21.3981	23.5165	21.2284	26.5259	22.443	24.0364	21.7528	27.5865	23.9816	27.5618	25.2362	0.492659	0.0511141	0.0104509	0.149904	0.00025058	0.258411
ENSG00000091651	ORC6	9.61094	7.95965	7.72919	7.60143	14.0654	8.01579	10.3211	11.6294	14.7095	12.0523	12.6436	12.3682	13.0391	11.4969	11.9042	11.1352	17.1413	12.6951	16.972	13.569	0.618614	-0.0921697	0.808195	0.0386936	0.0158843	0.258371
ENSG00000248592	STIMATE-MUSTN1	9.87048	8.67875	8.86155	8.58832	13.0826	11.1035	13.2328	11.6719	15.3368	11.8627	11.9617	12.6769	14.2202	9.55093	14.2792	10.1765	11.0898	9.86416	9.83665	8.96689	0.978355	-0.00756243	0.408283	0.123873	0.0422969	0.258317
ENSG00000142192	APP	465.543	383.924	443.699	386.144	398.609	346.312	394.572	329.172	431.072	364.153	409.942	357.086	421.989	350.813	398.033	353.175	395.505	321.275	354.523	310.533	0.481534	0.0428103	0.00286762	0.171657	0.000534094	0.258302
ENSG00000120899	PTK2B	77.0557	68.4594	65.469	66.3555	53.9916	51.5225	45.096	48.7247	70.133	60.8954	59.7486	58.1812	65.6305	61.6272	57.2114	60.2252	81.8604	65.3564	50.3374	51.6191	0.0167617	0.129299	0.282053	-0.0735001	0.00810714	0.257995
ENSG00000137161	CNPY3	61.5597	55.0477	54.9204	56.0288	68.9598	55.6234	67.6517	52.8908	72.3187	66.3867	71.1568	61.7022	69.0259	54.3078	63.1249	49.0356	70.325	59.1821	68.9887	62.0273	0.48746	0.0617234	0.0299347	0.176821	0.00289692	0.257589
ENSG00000142867	BCL10	17.7725	15.6027	18.0784	16.2364	20.6217	18.8271	20.5581	17.3783	24.5694	17.1844	19.1747	18.9977	18.9299	15.8767	17.5959	14.6869	17.4265	13.9722	14.4913	14.1064	0.918039	0.018377	0.230415	0.10868	0.00271157	0.257207
ENSG00000187634	SAMD11	91.4789	72.4009	74.3115	85.2805	127.387	100.029	132.344	89.5785	139.467	119.729	149.411	121.523	83.3243	59.6617	81.8988	57.8804	124.546	112.196	125.113	117.198	0.961218	-0.00726412	0.155029	0.218794	0.0103065	0.257059
ENSG00000065882	TBC1D1	36.5825	34.7971	34.1727	30.3969	32.667	31.6193	34.1536	31.0006	35.9406	31.3235	31.3828	27.7535	37.393	30.3265	34.1401	30.6788	41.8924	35.6137	34.519	31.4049	0.0099762	0.129279	0.0389878	0.121818	0.000803124	0.256857
ENSG00000186908	ZDHHC17	15.6169	13.7328	15.0634	11.9103	13.7658	11.1189	12.8898	11.1211	14.0481	10.063	11.1911	11.3054	11.7553	11.6952	10.0362	11.1044	12.65	10.5557	11.0108	10.1656	0.669551	0.0526336	0.506456	0.0705865	0.00149571	0.256711
ENSG00000165030	NFIL3	36.5399	34.6145	31.3824	26.5427	23.6734	21.4331	21.8185	20.5542	32.1184	29.8604	30.6561	25.7392	25.2328	24.6287	22.0239	23.1272	25.694	26.8446	22.2783	20.9085	0.000763254	0.243362	0.353209	0.0901073	0.00297877	0.256646
ENSG00000153989	NUS1	71.775	63.9156	66.4904	53.8706	71.2602	68.0058	70.1656	67.8281	84.7448	64.3592	62.6104	62.9858	64.637	59.6821	56.9465	56.5034	76.1389	66.5498	68.4803	61.4774	0.025169	0.110878	0.364956	0.0688776	0.00127073	0.256405
ENSG00000172058	SERF1A	14.0247	10.3714	10.8592	10.5706	13.932	12.9085	14.9677	12.4348	16.8794	16.4306	17.2623	17.2432	20.483	15.1654	17.9746	13.1371	33.0683	26.4558	30.4492	27.9542	0.870656	0.0276418	0.148935	0.143837	0.0358232	0.256402
ENSG00000152291	TGOLN2	203.581	171.86	193.056	159.658	184.533	150.103	174.463	152.252	208.885	164.658	181.428	163.682	195.648	171.728	187.225	170.819	185.513	163.69	175.71	157.525	0.415507	0.0479378	0.0113959	0.1485	0.000497936	0.255939
ENSG00000162613	FUBP1	36.1967	29.6546	36.1075	25.9478	40.014	36.7279	37.364	37.4578	36.8544	31.8316	35.8116	29.5284	35.1553	34.2511	35.7182	34.1542	42.0409	34.1737	35.8813	30.1935	0.0502549	0.106067	0.0221726	0.178842	0.00461323	0.25592
ENSG00000133393	CEP20	45.0498	40.2247	44.713	34.2559	40.5066	32.2318	36.336	35.1122	43.198	37.8593	36.3033	33.9737	37.6247	31.8873	37.669	34.2152	39.9861	34.0944	36.7659	31.869	0.480717	0.0702153	0.0654867	0.142444	0.000754947	0.255833
ENSG00000138061	CYP1B1	113.086	92.5054	108.972	83.7763	138.754	127.544	116.994	120.799	109.369	92.825	79.5207	85.2017	77.5299	75.0058	62.6766	69.0244	86.7507	78.1368	72.1008	72.9009	0.00134611	0.129002	0.880403	-0.0173594	0.000626543	0.255833
ENSG00000126214	KLC1	15.6422	12.1116	15.805	11.7893	20.3414	18.2175	19.9116	17.8485	18.538	14.552	17.2047	15.4331	17.9615	16.5546	18.8538	16.3392	19.5358	13.9323	18.1428	14.6452	0.980071	0.00271907	0.000309086	0.216623	0.000706293	0.255779
ENSG00000103494	RPGRIP1L	3.49861	3.23578	3.70292	3.07844	3.5378	2.65756	3.28059	2.98167	4.62564	3.35066	3.31178	3.07691	3.27244	2.97017	2.97454	2.8568	3.85411	3.2583	3.01672	3.36775	0.896847	0.0251607	0.70767	0.0469804	0.0109831	0.255685
ENSG00000198055	GRK6	27.6183	22.6628	25.9518	24.2526	35.3242	30.3884	32.9556	27.2478	27.0324	25.8369	28.5728	24.5629	29.7286	25.1818	33.3134	24.9885	39.4272	28.2978	36.5069	28.9233	0.697212	0.0397562	0.000521122	0.236751	0.00154386	0.255665
ENSG00000173575	CHD2	30.5524	27.3557	30.6553	23.6155	26.6493	23.204	25.5375	24.2738	28.143	24.0046	26.3797	23.4734	25.702	22.7668	24.351	21.9723	30.1515	25.8715	25.888	22.6051	0.0599812	0.102018	0.0125687	0.159301	0.000806386	0.255536
ENSG00000090615	GOLGA3	22.3295	15.7223	19.1888	15.6469	21.8602	19.6053	21.4025	19.6985	24.7839	21.8207	21.8089	21.4305	19.9636	17.5355	19.2723	16.8184	21.5036	19.1184	20.2653	17.5547	0.380831	0.0587069	0.0330941	0.134633	0.00107233	0.255267
ENSG00000141985	SH3GL1	94.2801	69.7036	81.0525	73.3165	109.031	98.7469	105.485	93.0475	103.479	96.5221	107.156	92.4833	96.6748	85.9991	101.245	89.2102	108.11	83.3575	94.8361	74.4201	0.438549	0.0542792	0.00271681	0.181205	0.00297452	0.255099
ENSG00000143641	GALNT2	257.322	196.118	248.276	193.251	314.855	279.564	314.788	268.289	258.705	223.38	263.758	221.187	251.941	221.964	254.302	212.027	221.37	177.307	199.232	181.217	0.494509	0.042572	0.000209116	0.215752	0.00084713	0.255062
ENSG00000173273	TNKS	12.1052	10.6794	12.9328	10.3316	11.441	9.60645	10.2882	10.2068	12.2487	9.28653	10.5661	9.67321	11.3361	9.81778	10.2486	8.81778	9.62565	8.92819	8.3421	7.72931	0.42283	0.0682083	0.0832421	0.125349	0.000468437	0.25505
ENSG00000050405	LIMA1	199.96	149.639	207.965	120.539	225.748	221.451	247.573	233.968	262.852	210.125	241.763	205.407	182.508	171.745	195.852	164.962	192.396	164.378	195.631	164.111	0.289594	0.0806953	0.00461702	0.286809	0.0373893	0.254899
ENSG00000188343	CIBAR1	9.79698	8.60796	10.6268	7.63424	9.53305	7.35036	8.4871	7.59579	11.3038	8.26102	8.29411	7.49448	8.12497	7.48345	7.44231	7.57796	9.17111	8.16933	9.62719	8.99077	0.806385	0.0371488	0.15045	0.138804	0.0124787	0.254867
ENSG00000186185	KIF18B	8.63256	9.42238	10.4374	6.88236	10.6926	6.32107	8.71295	6.63936	11.0818	10.1118	10.6276	10.5874	10.8923	9.7695	11.3545	11.0704	11.8079	12.5532	12.363	9.22978	0.404615	0.134077	0.0149248	0.253078	0.0398034	0.254579
ENSG00000110619	CARS1	44.881	40.8835	43.3266	38.4827	64.5875	64.8209	70.1646	59.719	55.2434	50.763	50.7233	48.3309	59.7588	60.2473	62.4737	54.4678	63.0473	38.9368	46.0609	37.5373	0.0360984	0.11334	0.00888164	0.160658	0.0237634	0.254494
ENSG00000278599	TBC1D3E	15.6426	12.8009	12.6566	12.1047	12.1424	10.6222	9.38498	10.5637	11.783	8.09067	11.8226	9.25452	9.55835	6.91485	9.56838	9.04478	8.27877	8.38768	6.50976	6.21125	0.987957	0.00480377	0.772313	0.0465194	0.026832	0.25445
ENSG00000198680	TUSC1	38.6954	28.1859	30.1354	29.6116	25.0438	21.2159	25.3891	21.759	25.1949	23.2638	24.0884	22.6565	39.4354	26.1113	27.1181	25.1521	28.4282	24.0875	27.9745	28.3191	0.832352	-0.0363577	0.665194	0.0482523	0.0385205	0.254422
ENSG00000010803	SCMH1	27.6621	21.9644	26.1527	20.4273	24.0399	21.7353	24.4505	21.0917	27.2794	22.9326	24.6259	21.4983	25.5941	21.2672	26.2536	22.3829	24.5079	18.2999	21.8541	20.6941	0.919451	0.0149426	0.0097102	0.181312	0.000891779	0.254327
ENSG00000175105	ZNF654	11.5639	9.60251	10.6885	8.78457	10.7454	9.00451	10.1554	8.4901	13.2312	9.21239	9.59147	9.36379	9.22725	8.62369	8.8535	8.81456	8.74098	7.66621	8.58732	8.18813	0.836368	0.0297415	0.271751	0.0971689	0.00561632	0.254268
ENSG00000169629	RGPD8	12.6194	11.2691	12.8741	10.3087	9.69735	8.27466	9.02969	8.48159	12.6514	10.6313	10.139	10.9063	12.1302	11.4201	12.4687	10.155	12.1396	9.58317	9.72941	8.90708	0.309998	0.084767	0.200843	0.114173	0.00131435	0.254229
ENSG00000179134	SAMD4B	38.5739	34.0947	33.8439	32.3172	37.4073	32.9875	35.5363	31.9418	40.2569	34.9935	38.3882	34.2735	34.6435	29.9155	33.9476	30.4356	38.3804	28.4732	30.9577	27.1176	0.4293	0.0562596	0.0755624	0.113428	0.000782118	0.254145
ENSG00000159202	UBE2Z	127.949	119.638	126.879	102.44	113.863	104.838	106.907	104.968	121.346	108.096	110.63	101.562	123.143	103.133	115.696	100.18	119.537	101.329	109.305	89.9632	0.00898867	0.121677	0.0163437	0.156368	0.000970655	0.254009
ENSG00000121904	CSMD2	2.41823	1.70405	2.14837	1.53589	1.7903	1.54478	1.4878	1.47691	2.99039	2.39583	2.46297	2.302	1.40273	1.12136	1.39416	1.36696	1.02291	1.21062	1.14227	1.01745	0.69754	0.0660562	0.282774	0.127741	0.0452642	0.253905
ENSG00000082258	CCNT2	12.3809	10.1284	10.8708	9.02425	12.229	10.9764	10.7857	10.282	13.7423	10.7727	10.7509	10.4366	10.2525	10.3484	9.53612	10.3537	11.0721	10.5786	9.60188	8.92198	0.0773	0.126143	0.690126	0.0400493	0.0036912	0.253873
ENSG00000136319	TTC5	8.20445	8.00691	7.54668	7.36408	8.77622	7.18441	8.04951	7.11496	7.36074	7.08579	6.52316	6.37222	6.72792	5.8292	6.68042	5.84562	7.55245	6.22827	6.98837	5.23322	0.26367	0.122356	0.185423	0.137566	0.012081	0.25335
ENSG00000085511	MAP3K4	12.935	12.2131	12.4252	10.4997	14.065	12.6538	12.6851	12.2017	15.8732	12.1061	13.6199	12.6976	13.5767	11.6322	13.6365	11.3115	13.1921	11.778	13.1872	10.6288	0.289217	0.0936136	0.0340872	0.163252	0.000663991	0.253274
ENSG00000248098	BCKDHA	45.335	42.2014	38.329	43.4133	52.6931	43.396	49.0255	38.8812	42.7626	42.4972	41.9699	38.2661	48.7203	37.9686	43.9792	37.8409	46.9181	35.5405	36.14	36.4738	0.518092	0.0634997	0.565098	0.0656886	0.00490874	0.252896
ENSG00000288684		16.2143	10.5624	13.5133	10.1655	9.17954	7.35326	10.6601	8.15752	9.5163	6.91203	8.01654	8.21165	10.3432	7.90868	9.49435	8.1669	8.80792	7.50367	9.20192	8.88175	0.33843	-0.105861	0.0683658	0.175584	0.0337404	0.252868
ENSG00000173812	EIF1	283.464	240.39	258.268	226.931	285.901	267.457	278.102	250.514	301.296	252.826	264.398	244.683	271.381	245.979	253.131	236.828	286.03	223.127	247.095	218.596	0.0984461	0.0782645	0.0644887	0.111151	0.000691133	0.252806
ENSG00000087263	OGFOD1	18.8051	13.8289	17.8401	12.5502	24.3134	22.5869	23.3737	21.6315	25.1382	22.0967	21.9442	20.7926	21.3351	21.2519	22.5932	18.5168	21.2539	17.1549	20.126	18.6907	0.288725	0.088934	0.025593	0.180603	0.0039386	0.252683
ENSG00000146143	PRIM2	8.45917	7.91141	8.77426	6.6375	9.73917	8.56813	8.33608	7.76822	12.1119	7.81298	8.50004	8.54159	9.39149	8.96528	10.3488	9.27005	9.8048	8.37394	9.16927	8.53814	0.759676	0.0507425	0.26737	0.116368	0.0141984	0.25262
ENSG00000251537		37.1909	26.1713	40.2976	21.8618	48.0631	47.5226	53.7535	47.9978	39.1236	36.0379	45.4612	35.9516	41.0385	35.2071	47.9163	35.0461	46.1393	36.8028	50.1172	37.7815	0.473036	0.0545985	8.58797e-06	0.412841	0.0430732	0.252602
ENSG00000009413	REV3L	8.68388	6.74989	8.71659	6.74216	5.08421	3.48871	5.00523	3.61053	6.58238	5.66521	5.7223	5.58772	6.67472	4.71765	5.65196	5.03411	4.68373	4.79643	5.06161	5.05485	0.885468	-0.0215522	0.0609349	0.173528	0.0187599	0.25256
ENSG00000078246	TULP3	28.0144	27.0699	29.4237	23.9154	22.6631	19.4943	21.2417	20.1115	27.8729	23.4385	25.0145	20.4852	24.6601	21.0504	23.3081	19.8594	22.6341	20.4431	22.2291	19.1264	0.126999	0.120121	0.00885378	0.190652	0.00149718	0.25253
ENSG00000146830	GIGYF1	26.6932	22.3634	24.5842	22.1784	19.9495	16.1283	18.061	15.621	24.4018	22.9957	21.9915	21.0569	20.7575	17.0437	18.6842	17.5395	20.7408	18.5685	17.4028	16.625	0.281955	0.0774414	0.238448	0.0816512	0.000210463	0.252477
ENSG00000154511	DIPK1A	59.56	50.1416	59.4834	42.1349	55.1549	50.1736	56.221	51.5344	43.3366	36.4406	37.7418	35.9628	49.7827	47.6755	45.5602	45.0539	42.6424	35.9262	39.8198	32.5789	0.0990094	0.106864	0.0378901	0.166858	0.00271132	0.252344
ENSG00000173653	RCE1	30.562	26.1524	26.7777	27.3977	33.5563	28.52	33.748	25.671	33.1845	26.4967	31.1433	27.6916	29.671	28.517	29.8881	26.2092	33.9076	28.202	32.1069	25.7181	0.567945	0.0721419	0.0652219	0.176927	0.00501665	0.25226
ENSG00000272333	KMT2B	15.5875	11.2255	12.4496	11.074	13.7645	11.3521	12.921	10.7372	13.6099	12.3881	13.2618	12.7883	12.3525	10.2872	12.813	10.3372	11.3682	11.0767	10.3629	9.94898	0.528951	0.0561701	0.065397	0.137825	0.00355546	0.252131
ENSG00000107937	GTPBP4	27.3015	20.0927	25.1755	18.4727	35.6019	32.0931	34.7209	32.8723	36.6031	29.7177	32.3026	29.857	31.1813	32.1067	29.7579	30.5132	35.7089	29.9247	32.0405	27.0781	0.287905	0.0744602	0.097982	0.133102	0.00622438	0.251945
ENSG00000024422	EHD2	300.203	207.206	269.587	225.7	337.309	300.976	347.529	296.281	329.84	267.26	324.459	289.264	294.839	270.353	323.852	270.552	267.925	174.205	223.584	192.11	0.383632	-0.0542689	0.000482505	0.192853	0.00412129	0.251781
ENSG00000101849	TBL1X	17.6205	12.3787	16.7918	13.3519	14.9297	12.8767	14.382	13.7892	17.9016	13.9352	16.664	14.5692	17.7182	15.5537	17.784	15.8771	16.5671	12.1739	14.9435	12.3516	0.581764	-0.0473885	0.00901858	0.171794	0.00151268	0.251769
ENSG00000065665	SEC61A2	6.20601	5.96341	7.79447	5.42934	9.27931	7.79501	7.50891	7.53332	8.87048	6.71999	7.8568	6.72582	8.35109	7.39783	7.91364	7.15928	6.88105	6.78719	7.02051	5.71975	0.437183	0.11025	0.0797911	0.199597	0.0156455	0.25172
ENSG00000165416	SUGT1	9.38137	8.04414	8.74117	6.79879	9.19007	8.04928	9.05736	8.61047	10.0033	8.22512	8.51339	7.67349	8.76823	8.67424	8.86676	7.57911	9.1576	7.95232	8.64975	7.71871	0.11036	0.112254	0.0172461	0.161051	0.0018194	0.251666
ENSG00000178567	EPM2AIP1	10.7166	9.28741	11.5977	8.78026	9.88142	7.21411	8.507	7.71319	10.3018	8.11233	8.75583	7.75291	9.79456	8.11407	8.68212	8.36973	7.93522	8.10409	8.1828	7.37461	0.692191	0.0457201	0.0557282	0.152379	0.00149412	0.251626
ENSG00000139323	POC1B	10.3815	9.84046	9.83432	8.43988	11.3797	8.35892	9.61801	8.06378	13.2917	9.10718	8.84059	9.33083	9.08456	9.1373	8.71265	9.03252	12.3744	11.1324	12.2269	11.7556	0.766835	0.048262	0.711624	0.0458267	0.0258142	0.251477
ENSG00000204209	DAXX	69.7825	63.0386	66.7217	57.2255	60.4526	53.2959	59.9958	52.9111	71.9513	62.7305	61.4127	57.2355	65.7749	60.4167	67.3638	51.305	61.5427	56.2534	55.698	52.6731	0.00769482	0.139497	0.0173343	0.162215	0.000249425	0.251438
ENSG00000154945	ANKRD40	18.3166	15.2933	18.6018	16.2171	19.9338	17.7549	18.8248	16.956	22.2826	18.234	18.5175	18.535	19.6802	17.5774	19.0551	16.4833	20.8529	15.8709	18.2789	15.1893	0.72104	0.0398188	0.0817825	0.131603	0.00159302	0.251393
ENSG00000163939	PBRM1	23.2963	20.8407	24.9443	19.9319	22.3031	16.3915	19.7475	16.9171	24.9032	19.7885	21.5547	19.9696	21.2215	18.7282	20.1914	18.1461	21.6539	18.154	20.2877	18.6059	0.84635	0.0200896	0.0111073	0.153918	0.00016859	0.251204
ENSG00000105948	TTC26	5.93879	6.52472	6.59861	5.2447	5.81998	5.61046	4.88804	4.7653	6.37983	6.04562	5.14707	4.63768	5.25968	5.82175	5.97689	5.49134	7.32334	4.8876	5.70586	5.14498	0.0676919	0.204764	0.252978	0.126466	0.0412251	0.251094
ENSG00000284820		34.8237	25.9555	29.3887	26.3767	38.4378	35.1845	36.6957	32.6864	38.1604	30.3336	34.9905	33.8393	35.0027	30.8071	36.9139	32.2445	36.2975	30.0678	32.4208	26.3416	0.812957	0.0266148	0.0267027	0.140164	0.00151268	0.250924
ENSG00000171530	TBCA	78.2801	64.5026	78.59	59.9243	72.1401	62.2339	69.4546	63.8871	70.3851	62.8748	62.5265	59.8701	71.2334	60.524	61.5827	53.9755	67.6897	60.6784	67.5495	59.1365	0.172976	0.084183	0.0147087	0.158351	0.000805869	0.250838
ENSG00000180423	HARBI1	12.8515	12.1747	11.9085	11.4203	12.5493	11.2051	14.2903	10.9585	15.1401	11.8908	13.8168	11.9012	13.4423	13.7053	13.8636	11.9249	14.7665	11.0345	11.7221	10.4681	0.438549	0.098178	0.0709629	0.175577	0.0140631	0.250823
ENSG00000110844	PRPF40B	13.4761	12.5945	11.8981	10.6256	11.8953	9.60726	10.6385	8.96505	12.5523	10.0554	11.2369	10.9931	11.8906	11.1242	11.6837	10.8772	9.55355	9.6654	9.3512	7.68968	0.213168	0.130547	0.141979	0.130083	0.0049269	0.250677
ENSG00000205572	SERF1B	15.0322	10.9557	11.2699	11.1695	14.6202	13.214	15.5776	13.2478	17.3302	16.8664	17.8154	17.499	21.3563	16.2012	19.115	14.0113	34.4231	27.7972	32.1502	29.3532	0.901865	0.0216943	0.157995	0.139295	0.0347232	0.250442
ENSG00000169871	TRIM56	36.8555	32.6116	33.5079	34.4763	29.9833	23.7168	27.6118	22.9914	33.2429	27.7054	29.7728	26.2565	31.1488	25.9803	28.3221	26.0776	32.6727	28.4168	30.0016	26.3837	0.53909	0.0441862	0.142842	0.107877	0.000680184	0.250344
ENSG00000160256	FAM207A	45.1883	33.4477	39.9926	35.2474	46.2255	41.8149	45.5363	39.6213	46.6018	42.7633	46.3685	41.085	45.2441	39.0801	44.9667	42.6775	58.8556	43.036	55.7426	40.7885	0.90998	0.0202517	0.0340282	0.186785	0.0112937	0.25033
ENSG00000167615	LENG8	97.9955	71.2966	87.4987	71.0279	89.1418	66.057	81.8566	67.2017	104.237	79.6922	98.5287	84.4318	68.0812	57.2421	77.918	71.9698	68.1622	63.3105	55.8802	55.9581	0.830988	-0.0346256	0.0260138	0.151397	0.00645707	0.250181
ENSG00000196507	TCEAL3	95.1814	75.9056	84.9631	77.0324	79.4553	73.4825	68.8105	65.8918	69.4957	76.1855	71.2571	63.7984	82.7499	70.0708	69.1001	68.3987	74.6286	64.639	64.5796	56.3805	0.0359289	0.139365	0.293574	0.0813861	0.00146278	0.250011
ENSG00000141562	NARF	20.297	16.9882	15.7798	16.7616	17.1881	15.008	16.6959	13.691	18.7537	15.8466	18.5682	16.1599	17.5452	14.5871	16.2006	13.6312	18.5877	17.8132	19.0027	16.1735	0.282236	0.0878687	0.100171	0.143126	0.00104745	0.249712
ENSG00000077044	DGKD	12.3232	7.85792	11.0751	8.12963	13.3575	10.2109	12.9242	10.4366	12.9571	10.4152	12.5662	11.4721	9.6353	7.61921	10.0475	8.1281	10.0713	10.4329	10.4995	10.0137	0.794233	-0.0332553	0.00534936	0.216089	0.0140692	0.249526
ENSG00000126767	ELK1	67.4552	50.5884	55.9795	49.7942	63.5713	60.924	66.9273	53.4586	67.3471	56.8581	64.1391	60.512	65.2141	48.9288	62.0875	50.518	64.6985	56.1258	64.2001	57.4307	0.817105	0.0248266	0.00577087	0.173596	0.00129872	0.249462
ENSG00000181904	C5orf24	41.6834	37.4579	44.0362	35.6972	40.7802	34.1257	38.2066	33.2685	51.743	38.0725	36.027	37.4944	36.6158	31.3958	31.3238	31.1417	40.1001	35.1439	35.8759	35.8121	0.604215	0.0388014	0.487716	0.058131	0.000370647	0.249446
ENSG00000137807	KIF23	21.3815	24.1714	24.3911	18.6535	27.2957	16.2397	20.8845	15.985	27.8734	25.1235	22.7193	25.1453	24.7656	24.368	25.0661	25.1988	32.0257	27.6394	29.7613	26.2149	0.239724	0.100027	0.215292	0.124173	0.0407175	0.249336
ENSG00000107130	NCS1	41.3579	26.9169	34.6095	28.8891	51.0927	43.5919	48.0801	42.9639	55.3241	48.3725	52.2369	48.0505	40.9104	36.4275	41.8819	37.9732	41.419	31.9742	37.8804	33.5192	0.830508	-0.0208066	0.016961	0.138314	0.00146633	0.249291
ENSG00000131446	MGAT1	46.7242	37.5528	40.1092	36.4548	48.8626	45.2178	44.7406	41.7141	46.3707	41.9998	45.7448	40.0116	47.1863	40.8059	42.5051	39.0752	50.367	42.3065	46.3847	40.7057	0.0720716	0.0860171	0.0610282	0.115255	0.000478562	0.249254
ENSG00000129128	SPCS3	106.645	84.2247	102.859	79.5554	109.684	91.9661	96.7904	92.0034	124.09	97.3951	91.0682	96.3849	94.6973	89.127	88.1467	86.395	105.919	92.6515	99.6147	91.8856	0.446523	0.046931	0.420238	0.0681115	0.000792496	0.24918
ENSG00000162664	ZNF326	5.37382	4.22952	5.40894	3.53796	5.53737	4.52117	4.66185	4.42696	6.41936	5.34127	5.44255	4.90536	4.77658	4.43259	4.44156	4.42868	4.29409	4.07067	4.88616	4.41802	0.532618	0.0737844	0.120575	0.162462	0.0231077	0.249147
ENSG00000197006	METTL9	76.446	67.3709	73.8958	64.1266	73.6402	59.0848	69.0371	59.6993	83.061	65.7728	73.862	64.6623	75.4764	62.2437	69.817	59.8571	70.2809	65.849	72.2429	64.4079	0.446958	0.0504106	0.00304306	0.165335	0.000363889	0.249023
ENSG00000188026	RILPL1	9.01272	6.39715	8.49967	7.80159	10.1967	8.34241	9.15534	9.4747	9.85363	7.77995	9.21745	7.74063	9.71239	7.65001	8.74428	8.3183	10.1249	7.12696	8.03465	7.15835	0.435098	-0.101139	0.480236	0.0784474	0.0153753	0.248865
ENSG00000156515	HK1	82.3506	54.7715	71.5452	53.4999	109.298	99.9356	110.24	96.9009	107.87	92.9737	109.071	94.6783	93.179	82.6712	105.151	83.9212	92.3399	73.3576	86.9074	77.8908	0.960891	0.0051611	0.000197141	0.224425	0.0069583	0.248561
ENSG00000148719	DNAJB12	26.8853	24.0111	24.4037	23.421	34.1739	27.1245	32.2397	25.9248	28.9039	25.9198	26.359	23.3172	28.3974	25.6883	29.6716	26.7074	34.3521	28.0491	30.883	26.5484	0.31393	0.0714685	0.0217708	0.151938	0.000736974	0.248454
ENSG00000268643		88.714	79.5337	76.8763	77.6944	99.435	80.4639	87.9918	65.6067	87.2157	91.0939	93.4163	90.1503	90.6296	82.3685	88.6179	70.7197	96.4453	68.2254	82.7756	80.1412	0.528501	0.0807067	0.201236	0.131349	0.0290822	0.248145
ENSG00000112033	PPARD	33.8686	27.8775	34.4958	27.4419	48.8919	38.82	50.2361	35.8638	51.853	44.3353	52.603	41.4017	37.3131	31.1979	40.5979	29.636	36.2753	38.5987	40.9639	37.1762	0.124764	0.0905228	8.2485e-07	0.317567	0.00384505	0.248133
ENSG00000168769	TET2	4.55266	3.60031	4.30312	3.65767	3.8604	2.90869	3.83003	3.40171	5.11922	3.79569	3.39228	3.59145	3.77928	3.63381	3.37643	3.54918	3.77611	3.12095	3.20705	3.13081	0.959744	-0.0088992	0.823666	0.0250576	0.00442744	0.247956
ENSG00000114735	HEMK1	2.24889	1.98767	1.98175	1.87585	2.16827	1.96726	2.09201	1.72819	2.37896	1.82452	2.17813	1.93956	1.82543	1.55414	1.80437	1.51145	1.79675	1.39456	1.47063	1.54736	0.865306	0.0331678	0.334853	0.108227	0.00769065	0.24791
ENSG00000251349	MSANTD3-TMEFF1	18.3098	15.8436	16.8538	13.1177	20.1762	19.9856	19.1616	19.3921	19.7147	18.1618	18.8709	17.5508	19.7787	19.1029	21.0762	17.8998	23.4091	19.6509	18.5475	16.1701	0.090865	0.162002	0.151074	0.140591	0.0297454	0.247849
ENSG00000085117	CD82	395.934	326.194	317.767	320.172	248.22	254.905	238.388	218.033	389.519	380.433	348.761	337.992	268.35	209.193	227.423	186.811	348.862	347.212	327.786	314.031	8.07439e-05	0.162051	0.395362	0.0679474	0.00637713	0.247654
ENSG00000100938	GMPR2	59.7916	53.0238	60.2326	49.7096	45.2045	41.6021	47.0528	40.954	46.8543	41.6492	46.3265	36.0637	51.101	41.6727	48.7049	42.4747	41.1694	35.48	41.0834	32.9266	0.169306	0.0957924	0.000124643	0.236886	0.000707819	0.247604
ENSG00000069869	NEDD4	42.1201	32.8687	41.7786	29.4464	74.563	67.3601	74.4769	71.199	54.5226	44.6719	47.7949	44.0021	56.6269	52.0745	54.8182	51.5236	48.9987	39.7286	46.2316	38.4863	0.511849	0.0457119	0.0204936	0.173439	0.00449933	0.247553
ENSG00000249115	HAUS5	6.28028	5.99183	5.63594	5.62458	6.46068	5.11457	4.97729	4.44795	7.36203	5.69364	5.7798	6.0842	5.98519	5.62498	6.41181	6.15929	7.32309	6.71039	5.95908	5.44116	0.576735	0.0888721	0.878256	0.0218294	0.0440492	0.247506
ENSG00000000460	C1orf112	5.13981	5.01546	6.00389	4.12346	5.35372	3.71611	4.10577	4.21135	7.84659	5.47576	5.56016	5.5951	5.25794	4.49776	5.14751	4.73226	5.49856	5.42755	5.11678	5.26281	0.90301	0.0279814	0.577163	0.0812655	0.0283716	0.247438
ENSG00000108106	UBE2S	54.1274	47.5894	46.9114	49.0546	78.0595	60.2272	69.529	55.6454	65.1207	60.5132	58.1678	63.5066	62.5335	51.4354	55.3389	51.6143	87.6608	63.223	72.9615	65.6476	0.970959	0.00442714	0.65301	0.0448642	0.00634897	0.247386
ENSG00000171314	PGAM1	1068.89	825.611	937.647	750.719	1401.41	1305.91	1317.11	1287.36	1542.2	1283.58	1373.71	1240.95	1207.64	1092.5	1092.47	1067.01	1211.53	1069.34	1095.57	1022.29	0.10007	0.0772796	0.205668	0.0934168	0.00496292	0.247312
ENSG00000176148	TCP11L1	11.5629	9.62946	11.2471	9.48896	12.9351	12.1063	12.7498	11.8424	12.4761	9.27752	11.3843	9.67967	13.2655	11.341	12.1559	10.467	9.82945	7.97682	9.4491	8.20779	0.846911	0.0325911	0.0485965	0.166534	0.00697068	0.247199
ENSG00000114841	DNAH1	2.34503	1.86363	2.10904	1.74153	1.19959	1.18413	1.07323	1.08841	1.41141	1.46193	1.44648	1.06736	1.26902	1.03033	1.28196	1.17693	1.24979	1.13438	1.2627	1.03772	0.415682	0.139171	0.137344	0.190884	0.0490759	0.247072
ENSG00000139624	CERS5	41.7746	34.96	42.8224	33.0259	48.0937	41.8539	42.4534	42.6247	46.368	36.8037	41.0838	37.5519	44.3751	38.5936	44.3434	38.4311	49.9678	43.3475	43.6239	39.3178	0.544124	0.0515858	0.0653479	0.13687	0.000508209	0.247049
ENSG00000143398	PIP5K1A	54.9261	46.1902	57.014	41.8917	49.9065	44.5428	51.0357	44.6354	59.7336	51.4594	53.1347	50.0614	46.8418	42.9307	43.9613	40.7018	45.0025	38.8771	46.6751	35.0431	0.0832436	0.096549	0.00176573	0.216411	0.000523382	0.247045
ENSG00000148572	NRBF2	36.094	28.6746	35.019	28.5539	38.4986	33.0433	35.0067	35.9671	39.9949	32.6202	34.1814	31.9176	34.7473	32.0334	33.1285	28.916	35.5706	27.9829	30.1349	27.8689	0.839608	0.0293287	0.267662	0.0981225	0.00296355	0.246945
ENSG00000161960	EIF4A1	642.248	525.329	612.569	475.448	784.917	705.316	755.041	701.187	795.948	641.275	737.417	642.663	703.598	665.114	720.618	635.711	725.095	632.955	693.985	583.172	0.082236	0.0827597	0.00236178	0.187149	0.00260572	0.246684
ENSG00000169136	ATF5	54.4354	38.757	40.5232	35.2535	41.1916	38.6211	36.8175	33.602	58.8745	64.1027	52.8938	59.1936	45.3256	41.9275	39.6482	40.6193	47.0869	44.3128	40.2984	38.2537	0.00281292	0.157702	0.952901	0.0062595	0.0173556	0.24656
ENSG00000139718	SETD1B	10.9323	7.81361	8.98374	8.76345	10.2285	8.87194	9.45373	8.00112	9.90906	9.13964	9.35704	10.3492	9.20429	7.59714	9.21576	7.36705	9.65225	7.55621	7.42217	7.14678	0.998646	-0.000304438	0.524649	0.0671542	0.0133183	0.246496
ENSG00000130826	DKC1	31.4787	24.6401	31.1226	21.2866	38.3697	32.3869	34.2038	31.9259	41.6231	34.9641	40.2926	34.1613	35.7151	35.4178	36.0372	34.0773	36.5286	34.2626	39.5131	31.893	0.155669	0.0982725	0.00519544	0.219193	0.00465871	0.246466
ENSG00000096717	SIRT1	8.49097	8.19974	9.3334	8.28283	8.4832	6.39296	8.33495	6.61344	9.57715	7.68577	7.97616	7.06325	7.73803	5.95615	7.98554	5.89434	7.41649	7.24051	7.70028	6.70885	0.730521	0.0534206	0.0119416	0.22739	0.020908	0.246373
ENSG00000165392	WRN	5.44758	5.40626	6.18579	4.95557	6.00864	5.06624	5.07172	4.88363	6.38718	5.31497	5.9262	4.83043	6.58632	6.04401	5.76878	5.46914	4.41701	3.66494	3.8697	3.71172	0.31611	0.108864	0.188401	0.12997	0.00645793	0.245962
ENSG00000131018	SYNE1	6.91883	6.03858	8.40242	5.97922	7.59178	6.19216	7.68202	6.48759	6.57306	5.18846	6.26451	4.93951	6.50149	5.43689	7.39865	5.62668	5.99397	5.31164	5.87143	4.84699	0.682096	0.035173	3.02755e-08	0.31659	0.000254754	0.245841
ENSG00000074356	NCBP3	9.66252	7.56163	9.23007	7.95495	8.46636	7.62466	8.12237	7.21951	11.014	8.21766	9.69523	8.20304	8.31736	7.40037	8.58951	7.97589	9.06211	7.57975	8.59428	7.0484	0.898932	0.0169322	0.00897558	0.170943	0.00168876	0.245731
ENSG00000135372	NAT10	29.5631	24.6666	25.2498	23.6861	27.6313	24.6597	25.7878	24.8706	33.1075	25.85	28.4584	25.895	28.0106	24.8002	27.9041	24.7169	27.4384	23.4163	27.8372	21.4281	0.559874	0.0513288	0.082195	0.134266	0.000986302	0.245646
ENSG00000023902	PLEKHO1	33.5646	25.4193	31.199	26.5847	29.4275	27.8971	31.5341	26.3408	34.7064	34.3586	39.2086	32.1732	33.4463	25.2996	32.2562	24.1172	37.0164	32.751	35.3404	30.2967	0.375585	0.0770684	0.000214418	0.249606	0.00621895	0.245629
ENSG00000198863	RUNDC1	16.5864	13.0755	15.1909	12.7067	15.0118	14.3704	15.0172	14.6642	15.6655	13.9749	17.2702	14.2775	16.7431	12.9646	15.7083	13.4696	18.6628	13.9666	13.3801	13.2295	0.914331	0.017368	0.149998	0.127575	0.0161091	0.245621
ENSG00000196230	TUBB	588.204	486.126	524.914	433.443	712.324	674.758	667.827	668.992	689.956	617.865	655.052	625.471	650.057	599.41	643.64	582.63	860.619	621.954	655.424	596.112	0.183124	0.0686439	0.204599	0.090819	0.0143412	0.245588
ENSG00000148834	GSTO1	250.078	213.17	240.174	201.448	400.656	356.953	397.384	340.711	327.259	272.415	307.681	258.588	365.775	319.851	357.365	285.657	281.816	247.877	293.181	259.751	0.145424	0.0807619	0.000174198	0.211627	0.00106956	0.245408
ENSG00000000003	TSPAN6	19.0575	17.3775	17.346	16.836	14.1775	11.8663	11.5674	11.2318	16.4959	13.0466	15.1932	13.3764	15.6022	11.1776	13.6623	11.9798	12.7945	12.9098	12.6944	11.4124	0.689991	0.0498648	0.319026	0.0887889	0.00336587	0.245357
ENSG00000167377	ZNF23	9.62868	7.65362	9.46514	7.41432	8.92599	9.2382	8.57203	7.1092	8.63098	7.03066	7.65105	6.67795	8.36382	6.60023	8.159	7.52578	7.01549	6.64867	6.34186	6.42744	0.523399	0.0903711	0.126863	0.151051	0.0096849	0.245246
ENSG00000119684	MLH3	9.1423	8.07201	8.29215	6.67763	7.09583	6.55838	6.80253	6.22151	8.06428	6.63554	6.53949	5.81544	6.5595	5.75764	5.58142	5.48517	5.24394	5.50014	4.85904	5.32033	0.0682469	0.150745	0.511996	0.0706341	0.0147249	0.245167
ENSG00000105202	FBL	112.197	101.62	109.937	90.1961	125.306	102.063	112.966	90.3028	121.49	102.261	124.672	107.395	109.533	91.6743	119.942	97.0359	110.268	100.622	111.022	95.03	0.375046	0.0715757	3.3246e-05	0.237212	0.00142748	0.245093
ENSG00000178498	DTX3	21.896	16.9502	20.1667	18.111	14.8142	12.4593	13.6036	11.3707	14.7204	14.1537	14.4682	15.2313	16.505	11.1147	15.7686	12.7916	14.4078	12.4241	12.8599	11.0643	0.962699	-0.00856012	0.117805	0.136661	0.0148892	0.244952
ENSG00000100292	HMOX1	60.3674	69.9622	50.3124	56.8151	94.8252	82.8777	92.548	74.4786	98.196	88.9843	94.4625	76.6836	97.1342	76.2091	93.6984	67.2666	67.3593	73.6965	76.1875	66.1195	3.87466e-06	0.216687	0.0664273	0.194635	0.0109901	0.244921
ENSG00000091592	NLRP1	8.35548	7.23643	8.34175	6.99443	11.0479	10.9962	12.0063	11.1566	6.69271	5.21555	5.76998	5.04111	8.43889	6.98261	8.72067	7.73861	7.96126	6.0126	5.9121	5.19849	0.811619	0.0374107	0.0754714	0.145557	0.0333203	0.244713
ENSG00000157224	CLDN12	31.9986	29.1772	31.1729	27.5187	25.8719	22.9317	22.5529	23.6745	29.9842	25.2439	23.3413	24.0522	25.6386	23.516	23.5741	22.1939	28.4252	23.4233	22.8249	20.2914	0.178302	0.0959109	0.729561	0.0325021	0.00291637	0.244602
ENSG00000169203	NPIPB12	19.889	15.9217	18.8624	13.8036	15.3181	13.1527	13.1933	13.3525	21.7358	16.828	18.9344	17.8027	13.5565	13.6104	15.876	14.7374	11.8941	9.94462	8.61019	8.59758	0.725767	0.049702	0.354848	0.0981237	0.0296907	0.244556
ENSG00000155508	CNOT8	41.1589	36.9712	38.5732	35.4549	36.8229	29.5903	31.7116	30.5819	49.7475	35.0883	38.9704	35.3425	33.3616	30.1218	31.0907	28.4202	33.264	30.1939	32.2044	30.0936	0.725767	0.0346807	0.300869	0.0754449	0.00151998	0.244411
ENSG00000171928	TVP23B	55.0026	47.2124	54.772	40.6546	47.6129	44.222	44.3842	44.7392	55.6008	44.8386	40.0954	39.9117	46.7814	44.1366	41.0459	42.8546	38.2291	34.6268	35.366	32.6873	0.0502549	0.114896	0.518573	0.0625085	0.00313055	0.244364
ENSG00000134779	TPGS2	35.5356	31.6975	34.1011	31.5708	38.3409	31.2097	34.1631	31.0264	39.5432	29.9053	37.1857	32.2452	35.9475	31.6538	34.0523	32.5986	37.0231	27.9762	31.9569	27.2618	0.97251	-0.00364587	0.0688504	0.116411	0.00103755	0.244357
ENSG00000121749	TBC1D15	22.0484	22.5178	20.7383	20.0362	18.5603	13.8946	15.1915	15.037	20.3794	16.2508	15.9629	14.6512	18.1328	16.1004	14.9869	15.6205	20.1264	18.0435	18.3665	17.2341	0.287905	0.0818445	0.913499	0.0109249	0.00137743	0.243967
ENSG00000108669	CYTH1	12.1926	9.94453	12.885	10.7163	13.8618	10.1725	14.5694	11.3708	14.1182	10.2325	12.3891	11.3257	13.8737	9.67285	12.0003	10.7887	12.934	11.1628	13.4775	11.2676	0.30257	-0.0996577	0.00711115	0.200648	0.00283849	0.243942
ENSG00000143479	DYRK3	10.8808	7.65397	10.1726	7.76454	11.2883	10.3035	10.3055	10.5391	12.468	10.0941	11.5417	9.47011	10.3491	9.50806	10.3154	9.30006	8.78129	7.72796	8.3517	7.52247	0.719347	0.0389204	0.0661653	0.15449	0.00488783	0.243725
ENSG00000178163	ZNF518B	5.82288	6.1027	6.52451	4.71384	4.9872	4.46303	4.77806	4.30079	7.81151	6.61478	6.52323	7.12673	2.75425	2.9704	3.33999	2.52744	3.903	3.05212	3.83001	2.56748	0.161712	0.163541	0.0398073	0.248634	0.0336996	0.243711
ENSG00000284024		8.44765	7.00518	7.51464	6.20292	9.32972	7.84926	8.98517	8.75955	10.7394	8.38215	9.19506	7.61083	8.50073	8.13598	7.48472	7.72552	9.11199	6.90619	7.83182	7.94164	0.921555	0.019856	0.5563	0.068448	0.0173557	0.243652
ENSG00000091527	CDV3	137.501	115.641	142.05	100.324	156.802	157.089	164.585	155.487	149.744	124.72	130.228	118.885	142.379	127.248	138.715	123.114	134.945	111.867	129.64	106.431	0.0368359	0.0973857	0.00431623	0.200694	0.00568758	0.24365
ENSG00000139631	CSAD	7.4107	7.2368	7.62745	7.0319	6.52289	5.44555	5.62008	5.1921	7.52581	7.934	8.02566	5.25543	6.55288	5.37973	5.95235	5.56261	5.37294	4.71781	4.42136	4.68129	0.343448	0.15429	0.350864	0.141917	0.0480928	0.243552
ENSG00000271723	MROH7-TTC4	6.46086	5.72369	6.70675	4.99628	8.70438	7.82431	8.61394	7.0997	8.30701	6.3182	7.54205	6.96389	8.1965	6.25566	8.49409	7.43688	7.86528	6.13873	7.16854	6.40148	0.962766	-0.00908543	0.011958	0.198463	0.0030815	0.243454
ENSG00000113621	TXNDC15	66.7257	51.6094	57.4432	48.0201	78.443	74.55	75.9933	66.7789	73.832	67.6783	67.505	65.4477	67.626	64.5309	64.2369	58.2858	76.4507	67.6432	65.288	63.9458	0.0090735	0.124497	0.143265	0.0977848	0.00102634	0.24334
ENSG00000101109	STK4	22.1633	16.0577	23.6105	16.7154	29.5759	24.031	28.9457	25.3002	27.7146	23.7806	25.4395	22.9396	23.9486	21.2848	25.2677	22.7121	22.6438	18.6401	20.6068	17.4928	0.999353	-6.89284e-05	0.0013521	0.211425	0.00113412	0.243202
ENSG00000152219	ARL14EP	17.1521	14.4903	16.7288	14.6105	13.6258	11.315	13.0304	12.439	15.6006	11.6069	13.8132	12.2554	15.4195	13.3369	13.0595	12.4302	15.5149	13.134	13.7441	12.3477	0.94606	0.0108721	0.203593	0.099475	0.0020649	0.242977
ENSG00000012061	ERCC1	33.7372	27.4817	32.0538	28.1433	32.9021	28.9579	30.029	27.5031	32.7216	29.7729	34.601	30.3417	34.6108	28.7089	31.7988	27.5324	35.0625	28.1897	28.0857	26.8558	0.590666	0.0449577	0.0598646	0.122112	0.00146916	0.242681
ENSG00000143811	PYCR2	35.6404	31.6128	32.369	28.8372	49.3973	42.6481	39.6416	41.3966	43.9899	37.5091	40.7047	37.5417	44.2536	38.0966	40.0885	37.8405	42.6708	38.9703	35.8066	33.8965	0.26152	0.0926641	0.654921	0.0422422	0.00102605	0.242601
ENSG00000142892	PIGK	14.3541	12.8162	18.0737	12.1295	25.7268	18.9754	24.4459	18.8086	21.5215	15.5935	18.1126	16.1614	19.8415	17.2711	19.7626	18.1329	14.6396	14.4223	15.9483	13.7387	0.857145	0.0225607	0.000726736	0.256569	0.00391488	0.241792
ENSG00000173480	ZNF417	6.97877	6.19553	7.81098	5.82891	6.20089	4.94903	5.63572	5.31979	7.47284	5.77145	6.6674	6.44366	6.18023	5.32185	5.79427	4.70798	5.85389	5.68628	4.45071	4.8705	0.718256	0.0602379	0.355999	0.114161	0.0144402	0.241589
ENSG00000258790		101.777	82.606	100.939	80.8533	109.525	97.9089	105.627	99.2528	118.728	86.8426	100.568	87.7106	113.559	101.639	108.132	97.2751	108.85	97.1936	106.767	94.3115	0.585099	0.0373985	0.0112406	0.154218	0.00120975	0.241422
ENSG00000132535	DLG4	12.7899	10.6904	10.7887	10.5765	8.59212	6.72628	8.29406	7.26317	12.385	8.39471	10.1989	8.97763	8.45378	6.56056	8.43676	7.22425	6.78493	7.19522	6.65745	6.23027	0.959216	-0.00836594	0.170613	0.110148	0.00233655	0.241361
ENSG00000139112	GABARAPL1	118.682	118.248	114.721	101.111	104.497	100.563	97.2442	98.6748	112.298	109.025	105.791	95.4611	140.129	114.641	122.621	107.129	156.612	140.416	128.032	118.621	4.55902e-05	0.174479	0.19471	0.0898559	0.00335761	0.24124
ENSG00000104870	FCGRT	133.526	114.741	112.29	118.153	87.8404	88.3488	86.8325	75.2088	102.956	84.1706	89.4206	77.9873	90.3478	72.0515	78.2493	74.6489	83.9545	70.7529	71.9087	69.8025	0.372898	0.0684478	0.535402	0.0535761	0.000429685	0.241216
ENSG00000119777	TMEM214	87.647	67.2888	78.9701	61.2382	91.6779	75.8911	83.6741	77.9733	100.697	84.1451	96.0939	82.3772	86.2381	76.6704	93.7439	76.1792	81.4126	74.4123	75.3432	74.8248	0.567672	0.0414029	0.0180771	0.166392	0.00226245	0.241163
ENSG00000066427	ATXN3	7.17686	7.71822	6.57597	7.61638	6.19166	5.48716	5.75684	4.556	6.47564	6.195	5.60819	5.43174	6.29238	5.55246	5.67503	4.73723	6.39603	5.77133	5.38327	5.08825	0.0276469	0.187086	0.626476	0.0641271	0.0313542	0.241151
ENSG00000085365	SCAMP1	28.3891	25.3902	29.823	23.4242	31.034	26.5209	29.5061	25.4682	33.1495	24.3222	26.344	24.6668	27.4317	24.2048	24.2226	24.6542	28.6775	25.2336	26.294	25.0534	0.568389	0.0440181	0.149025	0.106782	0.000416046	0.241143
ENSG00000165476	REEP3	37.6322	33.019	37.6567	32.8315	44.5049	36.3818	41.1741	37.0621	47.6586	34.9492	36.1955	34.7289	40.6632	37.9156	38.287	36.7741	43.0378	37.7646	41.2427	35.6018	0.59104	0.0408613	0.104172	0.102989	0.00058898	0.240985
ENSG00000139687	RB1	23.3452	21.7265	25.8622	20.2901	30.5676	20.762	29.8144	23.8626	33.6521	24.8663	24.6207	24.617	24.4276	23.0133	23.2865	21.2249	21.456	18.1938	21.9849	19.7964	0.993796	-0.00123653	0.0271662	0.158205	0.00164551	0.240937
ENSG00000116604	MEF2D	24.2989	21.5119	23.7546	22.6201	24.6317	20.5324	23.0714	21.6552	26.2323	21.9719	23.6374	21.0008	22.8506	19.8443	21.867	19.328	24.4754	19.8598	20.0013	17.4769	0.651509	0.0430505	0.113396	0.107458	0.00298558	0.240615
ENSG00000136870	ZNF189	17.9295	14.4871	17.8344	14.0275	14.6341	11.4303	13.7698	12.5184	17.4131	13.2067	15.0676	12.7891	17.0093	12.3972	14.933	14.3788	11.8287	12.2344	11.0614	11.3254	0.949897	-0.0117469	0.224573	0.116701	0.00790793	0.240448
ENSG00000102781	KATNAL1	12.2654	9.8119	12.7974	10.0422	15.5255	12.0857	14.5925	13.4158	16.3597	10.8736	12.1712	11.6754	13.5737	13.8011	14.6424	12.8925	14.7745	11.3436	11.8941	12.2051	0.695748	-0.0412266	0.219356	0.101018	0.00264715	0.240188
ENSG00000171763	SPATA5L1	10.3018	8.48491	8.51001	8.67078	10.5764	10.0142	9.17769	7.86926	13.8746	10.8058	10.311	10.3449	9.04745	9.39248	8.78245	7.49314	13.7957	12.5188	13.2305	13.9106	0.45069	0.114801	0.850043	0.0280744	0.0391092	0.240161
ENSG00000171848	RRM2	40.2787	36.6299	41.9211	28.7023	57.5817	37.1551	44.0458	37.2928	64.8283	54.0692	51.6685	54.6164	54.2827	57.6603	58.4757	54.1909	71.9241	73.266	77.3478	73.1302	0.148757	0.0960517	0.116929	0.142606	0.0377562	0.240094
ENSG00000128340	RAC2	126.741	103.75	108.513	109.087	162.206	152.331	164.732	143.681	106.248	93.1974	113.798	96.7758	161.61	138.284	169.287	130.477	111.778	77.4539	87.2145	79.1207	0.828203	0.0215161	0.0358835	0.155875	0.00360796	0.239996
ENSG00000120910	PPP3CC	14.6344	12.8771	15.4115	14.1342	17.8622	15.8983	15.4338	14.8876	18.9058	13.377	12.3294	13.5484	18.7246	14.4973	14.8203	14.6309	17.9445	13.7776	15.0312	15.8286	0.813258	-0.037877	0.742634	-0.036088	0.0130008	0.23997
ENSG00000141298	SSH2	7.16572	6.598	7.85078	5.49838	8.2002	6.79689	8.07395	7.04134	9.40866	6.82055	8.59071	7.23151	7.83827	6.79329	8.43776	7.19635	6.68529	6.10192	6.66104	5.69228	0.725236	0.0425259	0.000454367	0.248519	0.00191771	0.239854
ENSG00000178685	PARP10	39.5407	32.8188	29.1012	34.9337	33.3016	27.1696	34.0431	25.8991	30.6349	28.4739	32.0204	29.0059	36.2535	26.0059	32.1034	27.4647	35.8922	28.0942	31.9478	28.9961	0.860192	-0.0194009	0.434771	0.0945096	0.00313165	0.239801
ENSG00000089159	PXN	79.0721	57.1839	72.0202	61.0419	93.7893	83.0921	99.4013	77.9353	101.699	76.3601	99.1508	84.0274	81.691	68.7264	92.0741	74.8871	79.4323	59.8281	73.6894	65.003	0.34881	-0.0597226	5.0768e-05	0.228484	0.000924775	0.239609
ENSG00000103197	TSC2	34.4572	28.5647	30.6481	28.5388	29.4297	27.6072	28.6309	24.9043	32.0901	28.3875	29.9161	28.056	29.347	24.2528	28.6462	24.6924	31.0149	24.8719	26.8721	23.9608	0.443659	0.0550502	0.0485753	0.121721	0.000489612	0.239217
ENSG00000126883	NUP214	14.6924	14.0395	13.8747	12.395	12.5453	10.5419	11.9534	11.2414	15.9306	12.5487	14.5889	11.8874	12.7466	12.0698	12.8578	11.6483	12.48	10.799	11.1793	9.63675	0.21187	0.0938284	0.0362251	0.147882	0.00230002	0.239013
ENSG00000120093	HOXB3	14.8009	11.8056	12.7033	12.231	14.5173	11.051	12.4022	10.6103	14.9864	13.6495	14.6372	12.4194	13.1302	9.61906	13.1044	11.4849	11.133	10.707	10.117	10.1854	0.951222	0.0100459	0.207268	0.106886	0.00285776	0.238857
ENSG00000160563	MED27	10.8782	8.26208	8.75752	6.83807	12.8171	11.2256	12.5036	11.0648	12.1757	10.4971	13.2965	10.2429	12.0571	10.4976	12.2126	10.6292	11.1292	7.45864	10.8409	10.7905	0.899976	-0.0303927	0.0541295	0.186067	0.0375628	0.238577
ENSG00000277957	SENP3-EIF4A1	478.259	393.248	457.88	358.834	583.94	524.234	561.132	521.545	588.664	475.157	549.719	478.123	524.735	494.215	539.864	476.139	538.48	469.608	514.642	435.174	0.128096	0.0750781	0.00280131	0.182983	0.00336478	0.238546
ENSG00000063438	AHRR	4.73491	3.82096	4.78298	3.94013	4.49059	3.23774	4.33298	3.48002	3.18364	2.34439	2.70287	2.73199	3.14432	2.4458	2.81666	2.81526	3.16275	2.25777	2.79248	2.57963	0.298249	-0.130701	0.32007	0.113879	0.0172738	0.238435
ENSG00000107372	ZFAND5	49.8722	42.9055	47.5658	40.583	46.0854	37.4535	43.3176	37.7735	50.8638	39.6986	42.9524	39.5194	44.2294	38.281	41.887	36.9118	39.7993	37.9401	39.5355	36.7613	0.434741	0.0511033	0.0224863	0.133502	0.000560504	0.238403
ENSG00000048342	CC2D2A	5.17504	4.2428	5.73069	4.50225	6.17075	4.51942	6.41118	5.67377	6.77934	5.3086	6.30115	5.27908	6.26535	4.63467	5.25429	4.6257	5.41217	4.21265	5.56486	4.67263	0.442903	-0.0939532	0.00752534	0.209291	0.0126086	0.23828
ENSG00000164164	OTUD4	17.5223	15.326	18.535	14.7555	17.5689	13.0617	16.0111	14.4553	21.1482	16.1341	17.6111	14.9421	15.5434	14.8765	16.0366	14.9292	16.7832	14.7045	16.6241	14.2924	0.790622	0.0286493	0.00575317	0.174022	0.00230456	0.23813
ENSG00000136197	C7orf25	17.8225	14.181	15.921	12.6155	18.1503	16.4215	16.6235	15.3845	20.531	15.6156	17.2183	16.0284	17.4317	14.1234	15.5173	14.5497	15.368	14.2273	15.4055	15.6176	0.883562	0.024305	0.345684	0.089084	0.0163115	0.238075
ENSG00000113460	BRIX1	29.885	24.2225	31.195	23.262	35.251	29.6112	32.3941	26.7221	38.5484	33.1588	31.8907	31.2662	29.8317	28.7765	27.0044	26.2649	30.5892	29.2136	30.9052	28.999	0.30682	0.103165	0.149692	0.137004	0.0084214	0.238062
ENSG00000104907	TRMT1	26.1466	22.3364	22.9156	22.6084	28.2675	26.1868	27.1813	24.4266	30.1582	26.0515	31.5006	23.7037	26.4255	23.7662	27.6256	24.751	25.7847	20.2881	23.1744	18.7015	0.457228	0.0717153	0.0380474	0.178358	0.00462292	0.237989
ENSG00000100281	HMGXB4	14.3676	12.0365	15.3339	12.3751	15.2172	10.8638	13.0566	11.8845	18.5036	14.2173	13.9322	13.663	15.2969	14.325	13.8645	12.7411	12.641	12.619	13.8653	12.2664	0.776009	0.0392595	0.137557	0.121347	0.00721002	0.237976
ENSG00000166313	APBB1	33.7592	24.6734	30.3413	27.303	25.7614	22.9311	27.0732	22.9113	26.3728	24.3629	27.3074	23.7999	28.0263	22.2387	27.5637	23.1128	29.7258	23.598	23.9182	22.259	0.995187	-0.00106944	0.0235679	0.155988	0.00336613	0.2379
ENSG00000182326	C1S	594.196	587.585	597.281	528.166	362.936	294.025	351.666	291.576	429.839	365.112	412.086	334.06	478.56	378.401	436.961	356.581	449.107	493.359	473.446	434.583	0.00159319	0.129394	0.00130624	0.200028	0.00847709	0.237823
ENSG00000156011	PSD3	16.1957	13.4691	17.016	14.2084	20.7707	15.9263	18.525	16.5829	25.7836	16.5057	18.276	16.1536	14.6254	12.6895	13.1853	13.8766	11.1784	10.0345	10.7763	10.7995	0.496603	-0.0498535	0.364561	0.0724205	0.0174452	0.237626
ENSG00000198964	SGMS1	28.8461	27.1002	27.4129	27.9195	27.0998	22.4698	23.0975	22.3353	33.1389	27.7428	28.4386	26.2836	28.9635	25.967	24.5944	24.2332	38.1544	31.0815	31.9418	28.9712	0.361993	0.0658878	0.752082	0.027121	0.00209417	0.237337
ENSG00000117385	P3H1	84.6576	70.0432	71.4347	71.7719	86.9776	64.0428	81.4736	62.2085	101.332	80.6604	93.428	87.6221	80.0395	62.4648	75.3055	65.24	59.6312	54.2519	58.2677	56.0506	0.730406	-0.0291366	0.150687	0.114319	0.00262083	0.23722
ENSG00000198146	ZNF770	43.4962	39.8665	43.8768	34.3466	36.1977	28.1209	33.1828	28.1028	44.442	37.5558	34.3146	34.659	36.537	31.1057	32.7617	30.3855	35.8345	36.6517	36.7262	36.1243	0.101796	0.0950076	0.148135	0.108639	0.00297525	0.237188
ENSG00000277258	PCGF2	24.4492	21.4827	23.2279	21.3141	24.1644	19.3256	21.7832	18.562	26.2928	22.8616	25.4983	21.4827	24.9145	20.61	25.7625	19.3396	20.4648	19.6204	19.4863	19.3484	0.438549	0.0705097	0.0415512	0.17219	0.00434761	0.237172
ENSG00000113569	NUP155	10.6696	9.50401	10.9856	7.74857	11.0527	8.84052	9.79907	9.65416	13.328	9.95846	11.564	10.4423	9.81307	9.23911	10.4944	9.53893	11.6399	9.98576	10.5956	9.6392	0.781807	0.0357334	0.072175	0.154735	0.00483011	0.237111
ENSG00000185864	NPIPB4	16.38	12.7815	16.242	11.2131	13.3511	12.5322	12.0444	11.8375	16.8374	14.4856	17.0788	15.0915	12.6492	11.3169	13.9549	12.7305	11.2614	9.79892	8.9494	8.20444	0.51215	0.0709681	0.0623137	0.167693	0.0217192	0.236976
ENSG00000106266	SNX8	52.6579	42.2974	49.596	45.9028	58.3674	52.6358	62.6914	52.2796	48.8454	48.5886	53.1085	45.3865	56.6605	46.4493	55.2683	48.7124	81.4431	56.2915	70.4174	52.55	0.829943	0.0214421	0.00117394	0.208692	0.0164167	0.236728
ENSG00000101189	MRGBP	17.3826	14.5435	16.7747	15.5936	20.2251	16.8151	19.4825	13.8771	18.8545	15.605	18.0599	16.864	16.16	16.084	18.7143	15.0866	17.4293	14.839	16.3495	13.7334	0.607183	0.0693964	0.0150069	0.21774	0.0196782	0.236698
ENSG00000168374	ARF4	431.127	366.296	436.737	332.344	474.386	441.002	460.885	454.774	516.138	406.81	428.618	379.753	465.831	439.123	429.971	407.585	491.268	434.007	451.055	414.875	0.0632762	0.0897174	0.0940058	0.123644	0.00563973	0.236593
ENSG00000186318	BACE1	81.2	70.2258	79.773	69.3754	67.9062	52.9133	67.3077	57.26	80.6571	57.8348	74.6431	60.9174	79.5433	61.6689	75.2689	63.8538	68.2369	64.6056	70.5113	62.7912	0.829588	-0.0190183	0.000737851	0.193076	0.00175453	0.236532
ENSG00000080345	RIF1	9.66981	8.57041	10.9187	8.12087	11.5241	8.25507	10.2159	8.79848	12.7012	9.14414	9.29876	9.26895	7.62399	7.26123	8.0277	7.54962	9.96853	9.51381	9.16638	8.70816	0.818648	0.0251981	0.0965234	0.128775	0.00315104	0.23639
ENSG00000185650	ZFP36L1	284.731	241.439	257.968	225.955	230.65	234.572	251.858	214.828	302.526	294.104	301.896	272.454	228.508	216.841	238.329	210.2	242.356	175.342	190.873	159.008	0.00276543	0.120048	0.00313327	0.169319	0.0205875	0.236379
ENSG00000129680	MAP7D3	10.5791	8.41284	11.4832	7.91376	9.6564	7.52671	8.89304	8.29341	9.63088	7.94815	8.63286	8.29016	11.5354	9.91531	10.5116	9.11112	9.04068	8.66249	9.80332	8.33261	0.825924	0.0324293	0.0252908	0.195525	0.00685869	0.235974
ENSG00000103653	CSK	28.5778	21.8548	27.3589	23.6422	30.5279	24.1451	29.7304	22.2209	32.3364	28.557	31.5738	31.1212	27.3014	20.8361	28.62	23.3792	26.2933	21.3636	24.6805	21.3383	0.714888	-0.0410376	0.00936592	0.195986	0.00649057	0.235918
ENSG00000278299	TBC1D3C	17.0785	14.1169	13.5537	12.6422	12.4639	11.1241	9.64118	11.2352	13.5041	8.74974	14.3367	11.3097	9.7646	7.77386	11.7753	9.03116	9.63331	9.99779	8.12316	7.5306	0.961218	0.0136561	0.441539	0.111963	0.0384961	0.235699
ENSG00000196693	ZNF33B	8.6306	8.87026	7.70181	7.71673	6.76925	4.75352	5.961	6.58261	8.08905	5.69767	6.37811	5.34119	6.8722	5.38849	6.44747	5.76652	8.58822	7.8425	7.08275	7.10129	0.996242	-0.00120195	0.898654	0.0172287	0.0226476	0.235695
ENSG00000069702	TGFBR3	12.6377	9.2637	11.5672	8.2615	11.7348	9.4821	11.2782	10.0349	10.2261	8.98156	10.4054	8.8305	9.60066	8.00018	8.20026	8.07399	7.45707	6.91146	7.55663	7.42855	0.923794	0.0153081	0.0896134	0.156079	0.0229895	0.235683
ENSG00000182158	CREB3L2	29.5225	25.7612	29.0268	25.5854	30.5898	22.9433	26.9712	23.6252	33.496	27.472	28.3962	27.999	24.5367	22.5954	24.0779	21.5401	28.8992	24.8435	25.2647	23.7617	0.706794	0.0308152	0.139427	0.0948584	0.000417364	0.235631
ENSG00000084764	MAPRE3	25.2087	21.862	21.6282	18.9294	23.0742	25.5423	26.8574	22.2293	24.5829	20.572	24.3111	22.5392	24.8627	19.4444	24.2287	18.595	24.174	21.0047	21.0382	19.4953	0.298058	0.106855	0.030137	0.179722	0.0199047	0.235621
ENSG00000145391	SETD7	26.1026	23.2123	23.8368	20.7244	24.3662	22.7829	23.5745	23.8957	29.009	22.6926	22.8429	22.4104	22.2374	21.2508	20.8397	19.6414	25.0711	21.6524	22.0311	19.0176	0.0706548	0.0986839	0.351245	0.0681992	0.00419293	0.235543
ENSG00000133794	ARNTL	11.821	7.60667	12.0086	9.1558	15.5039	12.5156	16.8913	12.7487	12.229	9.7184	12.7542	10.4653	11.7108	9.90558	12.7939	9.31727	11.7697	10.5112	12.6927	10.8933	0.730949	-0.0520048	3.47657e-05	0.317717	0.01051	0.235258
ENSG00000130816	DNMT1	15.6493	11.3938	16.523	11.7118	22.3145	16.6908	19.4831	16.1511	23.6705	20.7404	24.7989	20.7931	18.7371	18.3898	23.3168	17.4028	18.925	17.3688	19.9057	17.2412	0.675478	0.037424	1.64769e-06	0.295008	0.00434761	0.235234
ENSG00000204713	TRIM27	44.8528	33.5931	44.38	35.4736	51.4494	46.0633	51.609	45.9815	60.5633	47.4955	58.3299	47.9941	48.4985	40.5307	49.6791	40.4087	52.0379	44.2762	48.5811	44.8737	0.977793	-0.00356815	0.00120958	0.202644	0.000741537	0.235063
ENSG00000154813	DPH3	11.42	8.86155	11.633	7.58102	15.4144	14.4494	14.4449	15.8112	13.0682	10.8685	12.287	12.023	13.4659	11.7606	13.5492	10.9735	11.2024	9.69714	9.74022	8.64218	0.736838	0.04988	0.18491	0.159069	0.0454583	0.235018
ENSG00000255526	NEDD8-MDP1	301.291	263.137	287.702	278.425	327.587	297.663	314.117	281.793	241.33	242.195	306.86	241.472	333.677	272.921	317.532	258.468	290.605	212.824	256.128	190.84	0.412411	0.0626617	0.00249329	0.220298	0.0302236	0.234798
ENSG00000110756	HPS5	12.5074	12.587	12.5852	12.0638	11.9679	9.94012	10.6755	9.79707	16.821	11.3331	11.0348	10.8703	12.0124	10.5541	9.74241	11.1481	12.6672	11.7579	11.1765	10.8404	0.618352	0.053198	0.843026	-0.02179	0.0184174	0.234711
ENSG00000102753	KPNA3	32.7094	23.7105	31.8873	23.0419	46.8205	40.6286	46.7498	42.1103	51.1191	35.5133	41.9945	39.2521	39.1023	38.0387	39.7264	38.6556	42.9311	35.2746	42.852	35.8465	0.795742	-0.0256781	0.0207707	0.166617	0.00558356	0.234706
ENSG00000162191	UBXN1	126.282	108.168	127.034	106.094	111.166	100.202	108.138	88.1468	103.322	102.404	115.15	93.6611	123.054	97.2193	121.048	98.9513	110.619	94.5189	107.103	92.434	0.213168	0.0850514	2.69655e-05	0.237549	0.00112167	0.234613
ENSG00000173120	KDM2A	46.1667	38.0415	43.947	37.1558	36.6027	31.8837	34.6187	32.7623	42.9752	33.6484	40.7656	35.0143	41.2922	33.9367	38.4283	33.4139	39.4296	35.7601	40.2696	33.6239	0.748035	0.0265487	0.00474171	0.167786	0.000754537	0.234252
ENSG00000179820	MYADM	202.403	131.961	168.751	149.516	305.466	287.178	318.506	282.035	228.201	195.677	209.963	206.33	255.609	245.746	269.248	251.627	254.7	159.093	201.475	169.781	0.39444	-0.053764	0.0857945	0.110711	0.0285433	0.234221
ENSG00000100650	SRSF5	103.377	88.9396	95.0586	85.6722	91.5406	79.407	86.1907	75.6682	107.308	81.3825	89.3287	78.9095	96.8408	81.1909	86.6233	88.2655	95.6199	89.8519	88.4996	84.3626	0.54191	0.0439386	0.270079	0.0781242	0.00105763	0.234194
ENSG00000151135	TMEM263	71.9239	63.0565	69.357	60.4546	66.23	58.2086	60.9155	60.2113	81.184	59.9524	59.9461	58.9041	67.7449	58.4214	56.0836	55.1948	59.9173	55.3828	55.3786	53.7802	0.473036	0.0487279	0.723944	0.0280446	0.00202905	0.233786
ENSG00000117020	AKT3	13.7845	11.5737	14.5379	11.1896	12.8209	11.4787	13.4432	12.2198	14.3936	10.9911	12.4747	11.2321	11.1981	10.389	11.1111	10.4117	13.549	11.1548	11.4538	9.78513	0.674531	0.0386635	0.0097474	0.164665	0.00497319	0.233783
ENSG00000104324	CPQ	20.987	20.6485	18.4683	17.6941	13.4631	14.8007	14.4323	13.0045	15.6615	12.673	16.2264	14.0893	18.3502	15.8137	15.9786	13.961	16.2835	11.9049	14.6902	11.8569	0.347608	0.11087	0.108595	0.148906	0.0294857	0.233733
ENSG00000149716	LTO1	8.85763	6.88782	9.44718	6.90942	23.2419	17.4521	21.5543	20.5499	13.9771	11.6458	12.0416	12.9811	13.4885	11.2042	13.0349	11.1883	9.95828	7.47277	9.05921	7.40382	0.564788	-0.0729201	0.17469	0.140305	0.0142682	0.233659
ENSG00000163932	PRKCD	13.4911	11.1382	13.0392	13.1801	19.9428	16.4665	18.9595	16.1238	15.6703	13.3952	14.7509	14.4889	15.2256	12.7635	16.8699	13.2082	15.3986	11.4048	13.6719	9.88813	0.92154	-0.0183698	0.070695	0.180208	0.038652	0.233206
ENSG00000148700	ADD3	85.624	62.2321	89.3878	64.6374	87.5579	71.9897	80.0403	74.8931	86.212	52.733	67.6199	60.1027	85.0851	70.4367	81.281	72.0794	44.6162	42.4827	50.8621	47.7622	0.132512	-0.082163	0.0184406	0.166625	0.0178852	0.233002
ENSG00000169857	AVEN	32.4896	24.1113	29.9073	24.8221	56.2324	59.0649	54.5091	55.1127	45.7241	42.4512	41.3503	40.1623	46.5717	39.8094	47.0542	39.7568	54.6379	40.6917	43.9592	39.1355	0.535219	0.0620509	0.228813	0.103741	0.0161176	0.232836
ENSG00000131437	KIF3A	7.70002	7.2151	7.95351	5.61145	9.63654	8.53625	9.89381	8.83225	9.06167	7.40261	6.98265	7.52194	7.72886	7.98301	7.87407	7.10386	9.00647	7.51746	8.31921	7.11782	0.234847	0.119305	0.125466	0.151909	0.01077	0.232698
ENSG00000173705	SUSD5	15.3297	15.6587	15.8434	13.2503	26.3589	23.5435	26.1932	23.5158	18.4885	15.0636	14.5091	14.5936	14.9625	13.1935	12.8868	14.2829	21.8963	16.6772	16.9172	15.3918	0.439804	0.0734166	0.63309	0.0480739	0.00946234	0.23263
ENSG00000051523	CYBA	230.206	173.271	185.021	200.864	266.77	243.303	257.905	207.074	200.702	212.515	229.618	201.486	241.395	191.719	237.524	189.676	232.083	180.036	203.734	177.338	0.750156	0.0435457	0.0766882	0.149607	0.0108548	0.23261
ENSG00000173875	ZNF791	10.8539	9.78407	10.4528	9.257	9.36177	8.12511	9.30377	8.54413	11.836	8.92222	9.22254	8.21443	9.00665	7.69462	8.83572	7.64703	8.81982	8.46709	9.71437	7.81079	0.531799	0.0674611	0.0306757	0.164765	0.0096805	0.232462
ENSG00000158805	ZNF276	11.8719	9.19321	10.1049	10.3482	13.3574	10.8937	11.3121	9.94002	14.5732	11.648	14.7795	13.4403	12.0391	10.5011	13.1726	11.2315	13.5042	11.5757	10.8486	9.89804	0.970053	-0.00718545	0.26384	0.0992555	0.0136918	0.232449
ENSG00000277971		56.1234	37.0585	42.4561	41.7331	56.9862	52.954	63.9064	49.4412	47.3145	45.8457	56.2338	42.8649	55.4194	46.6542	49.8932	50.2668	61.7644	41.718	57.8752	47.6749	0.850566	-0.0366471	0.0972604	0.181388	0.0237163	0.232388
ENSG00000119401	TRIM32	21.4159	18.2185	20.0122	17.8477	20.3891	16.0405	21.143	17.0062	18.9442	16.5406	19.7756	15.8437	19.1707	17.922	17.3301	16.7379	17.9237	15.2933	16.252	14.4243	0.616997	0.0544875	0.0298105	0.171173	0.00193865	0.231995
ENSG00000131236	CAP1	398.943	310.622	404.629	285.027	566.706	557.476	580.416	583.056	509.382	428.92	496.674	426.145	497.326	446.592	534.089	443.373	524.51	390.135	456.557	390.683	0.662304	0.031256	0.00573526	0.209093	0.0228921	0.231932
ENSG00000166925	TSC22D4	88.9077	70.405	72.0144	76.2935	85.8872	79.6188	90.6005	73.7641	82.3999	80.1003	87.4057	77.3447	88.6692	66.6082	84.5238	69.1447	90.11	69.5358	78.9115	68.3434	0.849479	0.0199485	0.062825	0.144709	0.00347639	0.231603
ENSG00000068650	ATP11A	40.6455	31.9016	35.926	32.6031	39.8544	34.8648	42.1706	34.6077	39.9382	32.716	37.2336	33.2184	39.5025	36.8924	39.9851	34.8318	45.8378	39.7579	40.491	36.701	0.468901	0.0483175	0.0103578	0.152887	0.000894055	0.231601
ENSG00000155256	ZFYVE27	23.4662	23.3672	18.9787	22.6911	24.1111	21.8051	22.5202	22.1649	24.9729	22.5041	22.623	20.7097	23.9977	18.999	19.9247	18.4964	26.6255	24.1131	20.5226	19.1151	0.16079	0.119617	0.926571	-0.0122056	0.016792	0.231587
ENSG00000092010	PSME1	264.807	235.288	273.73	231.383	203.749	151.227	193.445	158.998	202.465	166.003	203.741	154.873	229.886	171.34	217.58	181.852	193.058	183.602	227.193	191.15	0.984745	-0.00235575	9.78319e-06	0.251574	0.00396353	0.231519
ENSG00000134825	TMEM258	64.9254	56.2924	58.6773	54.5451	52.4584	42.6429	50.4206	43.7038	57.61	53.6357	58.4775	48.9864	54.7914	45.3783	50.8496	44.5013	53.3131	46.5455	45.7905	45.0991	0.494153	0.0602477	0.109683	0.122506	0.0012706	0.231418
ENSG00000103994	ZNF106	31.7392	28.8746	33.2689	26.2594	25.9628	21.2407	25.7377	22.2587	28.3069	22.1888	24.7132	21.6956	24.0576	21.1823	23.7372	20.986	25.7262	23.9148	24.7897	22.2051	0.325237	0.0619807	0.00141482	0.182093	0.000578255	0.231193
ENSG00000178385	PLEKHM3	3.32155	2.78476	3.69427	2.9075	3.11688	2.35538	2.74957	2.36424	3.187	2.71188	2.7552	2.50728	2.73754	2.25895	2.57946	2.45024	2.66722	2.17769	2.37655	2.34421	0.92775	-0.0189708	0.219959	0.127652	0.0182475	0.231182
ENSG00000165813	CCDC186	11.7655	10.3119	12.5553	9.34511	10.7976	9.44576	10.9084	10.0765	13.044	9.25427	9.00368	9.33941	8.93084	9.43004	7.98956	8.6037	12.0823	11.3713	10.2491	9.69114	0.238716	0.0977223	0.568979	0.06125	0.00858618	0.231015
ENSG00000143321	HDGF	328.151	292.927	341.48	273.426	309.406	281.806	309.452	275.36	319.465	268.27	294.611	259.546	337.652	291.011	322.426	283.359	319.713	283.546	301.114	259.127	0.0603967	0.0861905	0.0013307	0.181729	0.00169646	0.231005
ENSG00000086544	ITPKC	29.2268	24.1234	26.468	21.3771	27.9867	28.5151	28.7991	27.449	27.8843	29.1972	31.1197	25.9024	29.6395	25.5601	31.3807	26.9602	37.5178	28.5164	33.0505	25.3555	0.108686	0.114915	0.00220335	0.216044	0.0322745	0.230988
ENSG00000205133	TRIQK	40.3015	37.6538	38.9349	36.0893	26.8858	21.1215	22.4391	21.4798	33.5005	26.6744	22.1413	23.8454	27.7518	24.8199	20.8881	22.88	28.3048	26.0534	23.4415	27.5018	0.44876	0.0634407	0.26095	-0.091885	0.00610091	0.230946
ENSG00000166801	FAM111A	13.9783	15.0699	14.6347	12.1498	10.711	8.23636	9.37972	7.07457	13.5371	11.7818	11.8666	11.1248	11.7147	10.752	9.75657	10.8087	14.1586	14.7832	13.8068	13.2204	0.00959272	0.169887	0.320205	0.100239	0.0142884	0.230839
ENSG00000133816	MICAL2	89.3759	62.4144	82.8707	63.4314	103.673	80.5375	99.8113	84.2497	99.464	79.7767	97.6734	84.0792	104.31	87.5961	106.624	88.1853	82.7481	74.8515	89.8928	82.3161	0.463486	-0.0458051	0.000242599	0.215962	0.0103968	0.230725
ENSG00000125503	PPP1R12C	124.333	96.6887	106.031	98.7648	152.996	175.769	167.207	147.728	110.65	109.872	110.699	105.175	133.14	111.97	132.501	111.091	158.74	115.911	128.572	107.029	0.069815	0.100277	0.0245724	0.142052	0.0229644	0.230703
ENSG00000243725	TTC4	19.648	17.3822	20.3511	15.2225	26.4198	23.7827	26.1226	21.7169	24.9986	19.2493	22.8567	21.2319	24.5074	19.3567	25.8344	22.6846	23.8017	18.4355	21.7064	19.4059	0.955554	-0.0107035	0.0151649	0.19193	0.00583267	0.230601
ENSG00000141076	UTP4	18.7651	15.1504	17.6467	12.7584	23.3268	20.9065	23.4092	21.3064	23.0739	20.5501	22.3133	19.5709	23.8208	21.6097	23.8519	20.6107	21.6134	21.3018	22.8179	19.2113	0.100486	0.11423	0.0019513	0.213531	0.00929505	0.230473
ENSG00000105656	ELL	20.3205	18.2546	17.0759	15.2753	18.4133	16.6305	15.9708	14.5348	15.5665	19.0539	18.6081	17.7115	17.9778	18.1902	17.2609	14.6896	21.6244	17.8233	18.2643	16.217	0.000465824	0.215641	0.110489	0.121099	0.0485385	0.230433
ENSG00000158636	EMSY	5.91604	4.98546	5.76361	4.8485	5.13491	4.19859	4.34535	4.13564	5.80576	4.67659	5.39529	4.74816	4.42579	4.77895	4.71674	3.80125	4.75554	4.56856	4.62281	4.21564	0.328113	0.112384	0.0807546	0.156825	0.00891705	0.230415
ENSG00000044459	CNTLN	4.63438	3.8487	3.91227	3.32703	3.76272	3.21602	4.15796	3.62423	3.66501	3.01249	2.91613	2.8543	3.32482	2.73588	2.77891	2.80196	3.97706	3.77962	3.87281	3.55738	0.757743	0.0519921	0.43022	0.0852867	0.0338843	0.230291
ENSG00000117523	PRRC2C	40.9256	36.3828	43.6931	32.3659	42.6143	31.7674	39.0477	34.9788	44.9755	33.6315	39.3475	34.9511	39.4173	36.4721	38.2078	35.2001	33.6921	32.0896	31.7713	30.7456	0.685811	0.0341434	0.029699	0.152411	0.00142072	0.23018
ENSG00000183495	EP400	10.6525	8.00694	11.0151	8.29825	10.3312	8.1911	10.3139	8.18578	10.9808	9.61501	9.97148	9.80928	9.32345	8.44241	9.07275	7.72468	9.62386	9.49038	8.46438	8.6539	0.552371	0.0531997	0.0553179	0.159233	0.00246014	0.229977
ENSG00000142207	URB1	9.78196	7.91452	9.66101	6.72822	11.3113	9.86082	11.0728	9.89309	13.1024	10.703	11.6905	11.3545	10.1392	9.4562	10.6502	10.1543	10.8576	9.66905	10.1466	8.49118	0.551355	0.0579087	0.0306713	0.174031	0.0132358	0.229958
ENSG00000183354	KIAA2026	7.62386	5.81224	7.87967	5.66468	6.05272	5.02837	6.33888	6.2397	7.62907	5.51533	5.38626	6.12407	6.57869	5.6551	5.50654	5.30856	6.03073	5.11474	5.44571	4.96083	0.796853	-0.0416769	0.583213	0.0690457	0.02545	0.229809
ENSG00000197170	PSMD12	43.9334	36.1368	44.8998	34.0695	56.2721	49.9795	50.8357	48.9505	59.0006	47.6702	48.273	46.6129	47.5459	47.7291	44.7081	44.7545	53.2108	45.8804	50.0219	43.5806	0.161165	0.0791699	0.168928	0.105892	0.00111544	0.229692
ENSG00000063587	ZNF275	11.0236	11.6042	9.60427	10.7234	11.0171	8.76295	9.8125	8.86439	12.4982	10.3702	10.332	8.92321	11.1226	8.36318	9.27178	8.5542	11.0326	10.0899	10.8277	10.5165	0.577835	0.0611436	0.743768	0.0369774	0.0183415	0.229651
ENSG00000185989	RASA3	34.9726	27.3528	32.6443	28.5132	33.0817	26.3091	31.7566	28.7697	33.7702	24.8836	32.648	25.1697	28.698	26.9772	31.9336	25.7518	30.0243	24.1625	28.4784	26.0238	0.751061	-0.0330464	0.00424616	0.196787	0.00152793	0.229602
ENSG00000106344	RBM28	3.52905	3.24832	3.75085	2.65897	4.1613	3.33969	3.96105	3.44889	4.59651	3.67037	4.3925	3.95249	3.92058	3.62059	3.63474	3.43547	3.52764	3.28751	3.52369	3.06807	0.512436	0.0750852	0.0215813	0.190069	0.00519103	0.229483
ENSG00000273217		5.81989	5.4326	5.99685	4.17643	5.44145	3.80816	5.24164	4.43348	6.27376	5.35662	5.32543	4.88311	5.01272	4.37801	5.15524	4.65686	5.03848	5.01495	4.91797	4.89389	0.678624	0.0690365	0.106689	0.17326	0.0334682	0.229451
ENSG00000142945	KIF2C	17.4947	18.2558	19.4156	16.8749	18.8953	10.9827	14.4048	12.1707	22.08	15.8964	19.951	17.3793	19.4295	17.3918	21.1791	18.6214	23.7572	22.938	24.5213	20.8453	0.999329	0.00010077	0.0113771	0.179397	0.0306124	0.229338
ENSG00000143256	PFDN2	92.1154	66.7741	84.3205	72.7935	122.651	99.4482	121.07	90.9464	104.838	97.0421	124.431	93.2538	99.3665	99.4393	106.234	83.6744	86.0789	73.8302	102.781	81.1988	0.674438	0.0568886	9.7872e-06	0.314965	0.0113337	0.22928
ENSG00000179041	RRS1	13.3161	10.2041	11.9799	9.63156	23.0659	20.043	25.5193	19.4213	22.0735	21.9008	21.4388	20.4657	21.5105	20.7955	22.5773	20.0199	21.8108	18.8481	20.7075	16.6862	0.367079	0.10936	0.0201297	0.217473	0.0331612	0.229047
ENSG00000153201	RANBP2	31.333	24.8575	31.5435	24.4155	31.1185	27.2385	29.9677	28.1777	35.1551	26.9487	29.0224	26.4341	27.9618	26.594	28.7533	25.0758	30.9626	26.871	29.0749	26.8365	0.640113	0.0345377	0.0220788	0.147716	0.00210196	0.228899
ENSG00000249319		58.0681	42.8054	48.3502	45.2061	78.5708	73.37	66.4443	65.1751	61.9788	62.2379	52.9848	52.6467	59.7868	60.034	60.0407	56.5073	61.7513	44.3888	53.7573	49.1357	0.51563	0.0783121	0.712566	0.0369519	0.00673902	0.228785
ENSG00000144785		200.347	152.566	169.058	154.396	191.156	154.693	189.684	146.643	214.484	179.218	203.575	188.171	187.303	149.119	192.238	147.836	163.837	146.791	156.474	165.198	0.870929	-0.0182774	0.0786752	0.149567	0.00721319	0.228757
ENSG00000196821	ILRUN	82.6253	67.4177	79.1034	64.6125	78.9359	68.2571	83.401	68.9722	83.9806	66.9291	80.8805	71.2007	88.2356	73.8	90.573	76.333	79.5351	65.5475	74.5563	65.5203	0.98653	-0.00195564	0.000197092	0.203307	0.00103373	0.228733
ENSG00000286221		17.9195	14.1362	18.2888	15.9113	27.1357	24.7541	24.9934	20.1185	24.5937	22.8574	20.9999	21.1521	21.485	21.2148	23.2668	19.1689	22.2927	18.5636	20.9916	18.5102	0.485439	0.104971	0.136099	0.160749	0.0345783	0.228718
ENSG00000115368	WDR75	25.4487	22.2718	25.385	19.0962	28.4667	25.2321	24.1882	26.1895	34.0598	24.6143	25.7142	23.91	23.4881	21.613	23.456	22.9115	23.36	22.6809	23.7483	20.3521	0.504176	0.0707255	0.344298	0.0969005	0.0163065	0.228512
ENSG00000073614	KDM5A	20.1765	19.5478	20.8622	16.751	17.3742	14.8493	16.4885	15.1898	19.1151	15.8146	15.5841	15.341	17.4894	16.0902	15.8029	14.7773	18.8793	17.089	16.3514	15.8675	0.0469824	0.110512	0.224512	0.0867696	0.000482318	0.228015
ENSG00000151292	CSNK1G3	23.7984	22.222	23.5599	19.8048	23.1454	20.9432	21.9715	20.6825	26.6004	19.3576	22.5283	21.5619	19.1862	18.2687	18.7749	17.6585	22.6431	19.6556	19.1887	16.9043	0.404342	0.0751676	0.164265	0.101333	0.00385148	0.227834
ENSG00000196954	CASP4	107.295	99.4837	103.219	87.9073	97.4376	81.5085	93.4324	83.3671	122.314	96.491	104.593	97.4074	97.1241	84.2772	96.0939	80.6999	99.6756	92.0229	93.6233	88.9298	0.359691	0.0657426	0.0389433	0.13115	0.000684599	0.227805
ENSG00000173598	NUDT4	16.3113	15.1116	17.0841	13.9111	17.5172	14.19	16.7189	14.3633	22.024	18.6246	19.8668	17.4183	15.3615	13.8062	15.0577	13.0887	17.0875	14.5822	15.6377	15.0338	0.385895	0.0629822	0.010668	0.159071	0.000544132	0.227756
ENSG00000126003	PLAGL2	8.56026	6.83006	8.37212	7.02642	6.91109	5.89798	7.52681	6.21517	8.82965	6.6928	8.30371	7.09169	7.53251	6.48204	7.32026	6.97594	7.9151	5.60508	7.06344	5.97411	0.635265	-0.0630076	0.0317608	0.180126	0.0145279	0.227746
ENSG00000204514	ZNF814	4.50852	4.00407	4.25147	3.62155	3.82921	3.44364	3.38381	3.18733	5.25924	3.61691	4.41879	4.08776	3.89643	3.09717	3.13335	3.17834	3.2999	3.46354	3.03163	3.23513	0.790622	0.0439272	0.796442	0.0321799	0.0193448	0.227702
ENSG00000198707	CEP290	8.52318	9.14763	9.85583	7.34753	8.59089	7.80281	7.97277	7.54662	9.14986	7.63555	7.00231	7.30556	7.77203	7.87765	7.48349	7.19529	9.31439	6.53497	7.27465	6.90752	0.158	0.114313	0.391742	0.0827843	0.0050565	0.227675
ENSG00000164338	UTP15	5.19847	5.04439	5.13666	4.30491	6.76289	5.70314	6.40946	5.63178	7.69185	6.21922	6.40369	5.55478	5.70134	4.98358	5.73165	5.09252	5.96981	5.67022	7.0321	5.56207	0.461804	0.0962086	0.0251622	0.199784	0.0246839	0.227508
ENSG00000103404	USP31	5.06215	4.03452	4.71	4.21125	4.76725	4.09804	4.76651	3.99053	5.24296	4.49909	4.29836	4.42706	4.534	4.77926	4.80127	4.07235	5.26174	4.27989	5.29026	4.14454	0.518305	0.0729292	0.0611118	0.161567	0.00460952	0.227449
ENSG00000121864	ZNF639	10.9186	10.6482	10.965	10.455	11.318	9.55964	10.0001	8.80507	13.2791	10.0035	11.7092	9.18967	9.03972	10.1714	9.36025	8.77232	11.6416	10.2963	12.1479	9.70723	0.0949977	0.128269	0.0379734	0.1719	0.017268	0.227266
ENSG00000136811	ODF2	16.562	15.8412	15.45	14.3351	18.2773	15.1533	17.3338	14.3883	20.6284	16.9045	19.4993	17.5966	18.5603	16.5973	18.5458	16.6087	18.5925	15.2415	16.7908	14.8919	0.575214	0.0538565	0.0529296	0.138503	0.0024094	0.22696
ENSG00000137492	THAP12	23.3636	21.3278	25.5281	21.0129	25.6942	21.7499	22.7427	20.9834	30.6759	22.5536	22.9554	20.3592	24.3841	23.1167	23.8084	23.5267	23.8692	22.1426	23.5096	21.1099	0.440486	0.0686427	0.135042	0.114867	0.0145684	0.226784
ENSG00000007047	MARK4	32.5762	27.1713	27.1755	24.9211	29.1974	27.2402	31.3833	27.7243	29.329	27.0126	28.8306	26.164	31.0627	24.8601	28.1664	25.493	31.3152	23.3599	25.3546	24.4887	0.812939	0.0247598	0.155029	0.0943648	0.00487357	0.22633
ENSG00000187605	TET3	3.15002	3.15682	2.76424	2.40804	3.34862	2.74582	3.20888	3.09043	3.60585	2.65876	2.89548	2.75257	2.64546	2.73068	2.78834	2.42837	3.09429	2.88957	2.48414	2.58898	0.379609	0.115353	0.614272	0.058079	0.0223694	0.226209
ENSG00000204842	ATXN2	16.6166	14.8609	15.755	12.916	14.8137	13.0359	14.8144	13.0114	15.4716	12.6985	13.969	13.7822	15.6626	13.4718	15.0154	13.4108	14.2188	12.0993	14.0615	11.3732	0.547763	0.0533816	0.0169087	0.159435	0.00226081	0.226064
ENSG00000119138	KLF9	111.617	84.7208	113.331	85.7974	108.426	87.1333	116.028	96.6593	112.549	82.0011	101.362	85.4208	102.537	92.2746	109.296	93.4139	102.826	84.7678	103.797	90.4091	0.407498	-0.0511459	2.7478e-05	0.234128	0.00336613	0.226055
ENSG00000118058	KMT2A	8.52367	7.49496	9.08508	6.85361	7.88322	6.50205	7.40596	7.50918	8.22424	6.7526	6.47067	6.4334	6.77735	6.23832	6.79884	6.21363	8.01455	7.12478	6.09157	6.07391	0.518305	0.0620615	0.421431	0.0732029	0.00483575	0.225889
ENSG00000174080	CTSF	84.6422	74.1327	68.9672	74.602	52.7501	48.784	50.3567	46.9086	62.5762	52.1595	54.3075	43.648	60.8875	45.2029	48.897	51.2957	71.0197	67.3557	60.1673	63.8813	0.573631	0.0546402	0.958822	-0.00648054	0.00435691	0.225883
ENSG00000137337	MDC1	8.49571	7.13847	8.98886	6.8331	7.6791	6.58009	8.03136	6.25632	8.49256	7.17703	8.88748	7.09597	7.67259	7.0063	8.1323	7.03811	8.38936	7.66785	8.30629	6.98629	0.49222	0.0727956	9.09143e-05	0.273757	0.0047368	0.225586
ENSG00000153936	HS2ST1	57.2997	52.2962	55.2017	47.0851	39.2784	31.8958	34.4984	33.0001	58.8871	40.6808	42.8238	39.7182	53.0306	42.3863	43.7754	42.2763	33.577	41.3765	33.4039	37.8732	0.21783	0.071664	0.830494	0.0214777	0.0425568	0.225492
ENSG00000178057	NDUFAF3	109.878	99.4533	93.7208	95.3731	123.71	103.54	123.067	101.755	96.1063	86.4448	101.872	86.6514	108.15	91.0072	103.336	88.6543	111.703	84.3428	103.405	88.701	0.798895	0.0261087	0.0353957	0.152414	0.00178038	0.225404
ENSG00000168944	CEP120	9.86301	9.08187	9.93456	8.82123	7.99387	5.50868	6.53419	5.55343	9.24427	6.70251	6.59526	7.7935	6.38452	5.41221	4.7906	5.25239	6.03565	5.48391	5.59449	5.84936	0.855158	-0.0322429	0.782379	-0.0370854	0.0305646	0.225252
ENSG00000213445	SIPA1	25.8318	19.1006	22.7237	21.3614	29.7895	26.4894	27.0208	26.1242	28.0746	22.2173	26.5495	24.0585	26.3684	22.1856	25.7354	23.3956	30.3285	22.6433	25.9736	23.0127	0.559874	-0.0527781	0.245521	0.0856406	0.00297967	0.225079
ENSG00000101751	POLI	11.2379	11.3734	10.6729	10.1301	6.44993	4.8618	5.87092	5.16743	6.64304	5.5655	5.17065	5.09249	7.2981	5.83837	4.97917	6.09271	7.55213	7.60258	6.86365	6.73843	0.433358	0.0885886	0.821505	-0.0285761	0.00943882	0.225049
ENSG00000106772	PRUNE2	19.0853	14.9977	20.5029	15.0395	20.3552	17.8068	23.2675	19.769	19.758	17.0873	18.9882	16.6453	15.1828	12.2232	14.3598	12.8104	12.7404	9.47438	10.8015	9.73941	0.747608	-0.029093	0.000927028	0.205272	0.00440859	0.22492
ENSG00000156304	SCAF4	15.1673	12.2468	14.1786	11.6624	14.0955	11.8846	13.4438	11.9637	15.5295	12.6397	14.3595	12.7375	14.532	11.5415	14.4942	12.8344	14.8349	12.4609	13.0685	13.0941	0.906679	-0.0192071	0.136914	0.12449	0.00514562	0.224882
ENSG00000113504	SLC12A7	22.5646	21.5602	20.8566	19.6132	17.2371	13.7066	16.8719	13.4356	19.1769	19.068	18.9505	17.4985	19.5297	16.3531	20.4507	17.3103	23.772	20.2193	20.4594	18.2402	0.236391	0.0901587	0.0331391	0.152506	0.0049502	0.224587
ENSG00000062716	VMP1	89.3401	82.5093	89.7326	69.0512	72.2033	62.2651	68.1268	65.3901	96.1095	78.7391	81.4124	72.8005	80.2282	67.3248	70.5185	68.7592	73.1836	78.7144	73.2045	67.5801	0.0556995	0.115376	0.102798	0.117094	0.00348997	0.2241
ENSG00000142186	SCYL1	82.4753	64.5268	70.4645	66.6622	79.7744	68.8322	73.7695	67.7571	82.7141	70.6515	80.5501	71.6963	82.1348	68.5354	81.8057	67.0702	76.1765	66.7673	74.2108	65.7734	0.855662	0.0180041	0.0385076	0.133418	0.000848989	0.224085
ENSG00000166997	CNPY4	20.7683	16.5969	21.5566	16.7006	18.9843	12.1421	18.3997	15.7513	21.9195	13.943	20.8274	16.5061	20.1792	16.2232	21.3646	16.3657	13.5182	12.1373	14.2535	14.0553	0.212715	-0.148196	0.0139892	0.236268	0.0395579	0.223978
ENSG00000187243	MAGED4B	101.947	85.5286	99.9211	81.3248	83.5901	71.5698	80.7265	70.3242	90.65	79.7445	94.3443	81.1725	84.2236	70.3863	84.7948	71.9674	67.492	56.0095	60.5435	55.1919	0.732044	0.0288087	0.00118677	0.184188	0.00107922	0.223882
ENSG00000133641	C12orf29	23.4683	22.8792	24.8273	19.9349	25.5319	20.8245	20.9542	21.8918	26.2215	20.7093	21.2353	20.7927	21.5327	21.6835	19.4381	21.0789	26.6592	21.8426	21.5031	19.8772	0.448949	0.0765269	0.843438	0.0237435	0.00992233	0.223845
ENSG00000077235	GTF3C1	44.1996	34.8121	41.4231	35.4196	40.8278	36.4166	37.3887	33.8297	43.3285	36.156	40.277	37.3122	38.6888	35.943	41.6671	32.7026	36.0628	33.3846	34.8187	31.358	0.275486	0.0686519	0.00896587	0.162965	0.000854121	0.223749
ENSG00000077684	JADE1	6.3523	4.87293	6.15047	4.57531	6.44809	5.37904	6.68432	5.25588	6.75384	5.76672	5.96984	6.59041	4.93364	4.08972	4.98976	4.41825	5.4109	4.25414	4.39607	4.41488	0.842814	-0.0320517	0.25733	0.125879	0.0235064	0.223687
ENSG00000182400	TRAPPC6B	18.9897	14.4914	16.5356	13.8043	18.0507	15.3701	16.0125	16.4715	19.5699	14.9181	15.3433	16.1334	17.0897	17.4091	17.0971	15.1033	17.8679	15.1916	17.0298	15.4371	0.880684	0.0249046	0.555899	0.0604016	0.0110672	0.223652
ENSG00000111786	SRSF9	369.196	288.019	317.143	301.148	388.322	348.619	375.363	329.352	392.949	351.094	351.366	345.609	365.851	325.392	341.394	324.907	362.815	280.247	342.623	282.304	0.782443	0.0232763	0.177657	0.0945169	0.00205524	0.223571
ENSG00000037637	FBXO42	11.8362	8.81769	10.4063	9.22954	9.49324	8.56757	9.06412	8.96315	12.3995	9.05725	10.5412	9.3484	8.9858	7.87557	8.96979	8.24055	10.0413	8.32557	9.33773	8.29208	0.820891	-0.0308813	0.230305	0.0987381	0.0101364	0.223562
ENSG00000034677	RNF19A	38.9326	42.7788	39.6139	33.0138	22.2717	21.7815	21.864	21.2236	34.4612	27.6705	25.7972	25.4311	29.083	29.0963	26.1697	26.7023	36.2386	33.4273	31.4317	27.9098	8.19179e-05	0.205545	0.42919	0.0629718	0.00555783	0.223528
ENSG00000197530	MIB2	42.8317	35.0906	34.6394	38.1825	35.8537	32.5146	32.5391	26.8032	34.7868	32.6835	30.6895	32.9182	32.4148	27.0851	26.83	26.2516	34.4511	32.3336	29.6981	28.3678	0.286645	0.0901871	0.949342	-0.00742268	0.00613512	0.223465
ENSG00000064607	SUGP2	30.622	24.1714	27.4696	23.5217	30.4837	24.6311	28.0549	25.3829	35.2942	27.3236	31.5239	27.7656	26.0436	24.0474	26.4682	25.9729	25.3451	23.7861	23.65	21.2733	0.848683	0.0203476	0.0746507	0.113115	0.00298151	0.223358
ENSG00000104312	RIPK2	23.8144	20.8166	22.3249	20.8388	29.4259	28.1425	26.6749	24.7981	25.2661	22.182	20.0912	20.2131	26.0682	22.0353	23.8266	21.0281	21.7611	17.4411	20.0128	19.2329	0.549931	0.0685116	0.56188	0.0542807	0.00539611	0.223294
ENSG00000099810	MTAP	7.08919	6.02095	7.03547	5.98573	8.87706	6.92851	8.1271	7.24311	10.9431	7.91982	8.65303	8.03844	7.86797	7.24048	8.174	6.94989	7.3912	6.7382	7.47943	6.98194	0.986259	0.00266482	0.0498728	0.133824	0.00495337	0.223108
ENSG00000129559	NEDD8	310.316	300.522	326.538	286.961	342.568	322.303	328.048	316.158	288.186	262.967	326.383	250.552	349.388	296.395	341.264	289.591	306.459	247.077	270.493	209.668	0.047218	0.101908	0.00218727	0.211312	0.0139243	0.222923
ENSG00000162300	ZFPL1	34.0413	29.9456	28.8845	28.0692	30.5831	29.4949	30.6515	24.867	28.3846	27.9741	28.6635	29.6637	35.7972	27.5797	32.5438	27.5567	33.4317	28.3254	35.1937	26.2949	0.411884	0.0882088	0.101815	0.159491	0.030649	0.222867
ENSG00000132669	RIN2	19.8379	16.4747	21.347	15.5206	22.6405	18.2246	23.1115	19.2621	21.4331	15.8686	20.8639	17.7938	20.3514	17.3667	22.6335	18.2741	21.4517	16.5165	19.8798	18.1912	0.534106	-0.0587534	0.000374888	0.243301	0.00234845	0.222657
ENSG00000182504	CEP97	4.72369	4.62376	4.7776	3.22749	4.63814	3.64566	3.6788	3.93427	5.15173	4.25853	3.92134	4.16564	3.8726	3.40339	3.76931	3.59999	3.42591	3.74701	3.55373	3.3168	0.380013	0.124692	0.601361	0.0761098	0.0496883	0.22264
ENSG00000113407	TARS1	90.9223	80.0511	92.9126	72.2448	123.846	118.588	128.596	117.388	110.895	102.232	101.353	96.3786	102.98	105.607	108.153	94.5318	130.856	95.6928	110.373	91.7888	0.0197842	0.109189	0.00579236	0.171647	0.0121813	0.222596
ENSG00000103855	CD276	72.9653	54.2834	63.5311	57.294	83.3051	76.6516	79.0868	72.4108	73.0876	67.0568	76.7215	69.4041	68.4128	59.0901	73.9745	56.9715	66.3541	54.0094	54.2309	51.8303	0.70904	0.0301351	0.0457592	0.139418	0.0051927	0.222584
ENSG00000153207	AHCTF1	15.028	13.8945	15.9336	12.2155	16.2055	14.298	15.2029	13.7189	19.6438	14.322	15.1173	14.2134	14.3456	13.7593	13.876	14.1789	15.6784	13.9359	14.6991	13.4555	0.356848	0.0685124	0.156027	0.109753	0.00495997	0.222554
ENSG00000000419	DPM1	59.4475	51.1477	63.6886	49.7578	64.0003	58.2741	64.6166	59.2202	71.0624	54.8899	55.9308	51.4309	62.6597	59.4633	57.1093	56.01	59.3434	53.2243	57.3712	49.7955	0.360122	0.0748302	0.0781817	0.133526	0.00607398	0.222353
ENSG00000113456	RAD1	10.4832	9.00852	9.44127	8.76679	10.5101	9.35987	9.34723	7.82906	12.0235	10.3841	8.88575	9.44573	8.61468	8.97947	7.78189	8.05983	9.89866	9.22886	9.41478	9.16669	0.0969847	0.134725	0.869949	0.0188937	0.0101029	0.222291
ENSG00000101132	PFDN4	37.7133	31.7092	37.7733	33.4564	34.1114	27.9521	33.2297	29.4027	37.1988	32.2809	28.9827	29.8237	34.4094	31.2609	29.1084	27.7766	35.1284	32.4727	36.3241	29.8453	0.620346	0.0677117	0.301414	0.102095	0.0128063	0.222265
ENSG00000162889	MAPKAPK2	62.438	46.1241	58.8706	48.1883	67.3393	59.0367	66.6065	59.7849	71.7513	62.4508	73.3051	64.9052	64.3036	54.865	67.5115	53.5366	60.9453	50.825	56.992	49.7873	0.984925	0.0023046	0.000731511	0.196477	0.00231877	0.222105
ENSG00000130810	PPAN	30.5728	21.2652	25.3369	21.1288	33.8207	32.1945	36.775	34.2095	34.6334	32.583	35.1292	32.818	35.6699	28.1226	30.7149	28.3019	37.1408	29.8626	33.1891	29.5886	0.994696	-0.00110518	0.118341	0.114555	0.0369445	0.221846
ENSG00000182054	IDH2	69.0734	60.4423	64.1234	60.1052	55.5113	49.2116	52.1927	44.8726	51.6615	48.6181	48.7618	45.0707	65.337	49.3786	59.3577	51.9631	62.6013	55.5258	59.8551	54.3335	0.473462	0.0562231	0.0664241	0.117363	0.00157306	0.221809
ENSG00000110395	CBL	6.58124	5.50772	7.1521	5.61738	8.46645	6.66107	7.82991	6.43961	8.19973	6.72156	7.94357	7.30449	7.49477	6.69243	7.76389	7.30053	6.52269	5.02876	6.20004	4.8985	0.864557	-0.023246	0.00541356	0.200781	0.0111846	0.221781
ENSG00000213390	ARHGAP19	6.94777	6.82714	7.35466	5.74617	6.70593	5.32085	6.42819	5.13643	7.06913	6.50351	5.99651	5.55537	5.85622	5.89569	5.90355	6.26866	7.01597	6.27659	6.84647	5.60628	0.215272	0.137564	0.113387	0.165695	0.0403174	0.221652
ENSG00000183955	KMT5A	24.1899	19.208	20.3992	17.8464	27.652	25.0351	26.3919	23.2045	29.109	26.8474	26.8332	26.4995	25.0278	25.3597	25.8091	22.9433	29.3555	23.3273	26.671	23.9697	0.3227	0.0834222	0.142569	0.11021	0.00769562	0.221269
ENSG00000149260	CAPN5	21.0445	15.2897	20.4358	16.3432	37.3362	32.3756	36.4982	32.61	33.0291	24.2445	35.4635	26.9814	27.9276	24.6016	33.1952	26.0426	21.441	15.487	20.5073	17.4413	0.259307	-0.0823215	4.7987e-05	0.259601	0.00269712	0.2212
ENSG00000127946	HIP1	10.423	8.82461	10.4546	8.82584	10.0421	7.74066	10.1346	7.92435	15.8148	11.4519	12.8901	12.4349	9.68873	9.77543	11.2133	8.79529	11.9652	10.4902	12.1273	10.6594	0.946574	0.0101893	0.00572616	0.201493	0.0032247	0.221138
ENSG00000154978	VOPP1	59.8677	45.6287	58.8435	45.3159	63.0368	55.9981	61.046	54.5421	65.2716	55.5562	62.3971	59.1273	66.4181	57.4239	69.3882	57.6051	67.9824	54.7622	62.2317	55.9753	0.995933	0.000629667	0.00541452	0.173953	0.00271551	0.221069
ENSG00000213614	HEXA	60.1825	51.6256	58.1517	50.3026	46.4921	40.2383	45.9796	40.5356	51.3069	42.1352	47.3303	40.3151	56.0925	43.7377	48.1127	48.5703	44.5465	43.2885	40.8194	38.0988	0.62479	0.0405454	0.113159	0.108158	0.00102679	0.221008
ENSG00000119596	YLPM1	14.7861	11.4345	15.7044	10.9359	12.8453	11.0116	13.075	10.7196	13.3391	10.9679	14.7181	12.105	13.5484	11.3311	13.9296	11.7983	12.1077	11.5287	11.1796	10.5348	0.836838	0.0228392	0.000197766	0.250143	0.00316118	0.220978
ENSG00000120709	FAM53C	37.7511	36.4825	35.5836	31.0036	31.3332	28.2184	29.2968	26.3862	35.1632	30.5417	32.025	28.792	32.8722	27.6536	29.5573	27.9115	31.284	29.0728	29.2881	27.6057	0.0596994	0.113263	0.125041	0.100961	0.000992377	0.220897
ENSG00000111790	FGFR1OP2	25.9557	22.3039	26.3672	23.4539	24.9987	22.8796	24.9816	21.7687	30.205	20.7477	26.5546	23.8722	24.4723	22.0715	23.2976	22.4859	26.6495	21.7258	24.8536	19.8117	0.985026	-0.0032294	0.0502179	0.147043	0.00742943	0.220843
ENSG00000137494	ANKRD42	7.87288	7.2613	7.97311	6.99124	7.77583	6.4603	6.37734	6.45806	7.99438	7.17659	7.38981	6.42514	6.78598	6.72885	6.44262	6.04369	7.76993	6.79754	5.99399	6.2645	0.267123	0.113708	0.676104	0.0476674	0.0109752	0.22058
ENSG00000186283	TOR3A	49.5851	35.1928	50.1505	35.3468	63.7622	50.2594	62.3843	49.7365	61.9464	48.6066	65.9744	50.253	55.5761	46.3129	66.699	52.8357	53.9322	46.9594	60.1699	53.1903	0.403807	-0.0672843	5.53193e-07	0.312203	0.0134007	0.22049
ENSG00000146872	TLK2	16.4407	12.9892	15.6854	12.9012	15.3855	14.6337	15.08	13.5513	17.4323	14.6414	14.8119	14.1674	15.8679	13.7648	15.2919	13.9692	15.9375	13.7473	14.1327	13.6722	0.605939	0.0474495	0.16523	0.101932	0.00245105	0.220426
ENSG00000183808	RBM12B	9.73389	9.21264	11.6179	8.29	10.5874	8.26526	9.7497	8.74321	12.1886	9.12806	9.25717	9.37357	8.76787	8.78778	7.91963	8.01805	9.11037	8.11191	8.63494	7.85874	0.559874	0.0585982	0.223699	0.116777	0.00333469	0.220268
ENSG00000157954	WIPI2	67.636	61.0609	63.5113	58.7766	58.9827	56.0311	58.529	52.1364	60.3824	55.1658	60.7605	51.0971	68.3405	56.4623	64.7923	54.8272	68.3997	60.6588	62.7997	55.8082	0.0310426	0.102575	0.0111412	0.154518	0.00173855	0.220218
ENSG00000130725	UBE2M	98.373	77.2005	81.6984	73.5491	113.873	97.1793	111.004	89.8849	85.6499	93.5985	95.2482	90.9119	101.805	80.7517	91.3768	74.1317	89.8004	84.0244	89.4723	83.8743	0.188921	0.0862315	0.0295871	0.150396	0.042686	0.220117
ENSG00000148498	PARD3	28.1993	24.5142	26.2745	21.879	24.7396	24.1256	26.3118	24.0354	26.8635	22.7214	23.7677	21.9927	28.2931	27.0235	28.8705	24.3827	29.3018	25.2412	26.6661	23.4115	0.0443468	0.111626	0.00965903	0.154631	0.00449621	0.220038
ENSG00000178719	GRINA	202.181	148.768	164.312	159.149	203.376	177.247	200.791	171.723	200.252	173.221	199.933	175.054	205.371	158.252	188.727	165.29	182.313	162.803	164.355	165.946	0.877305	-0.0147264	0.195402	0.0950556	0.00342673	0.219999
ENSG00000125977	EIF2S2	182.429	148.994	170.417	130.385	205.418	205.221	202.083	196.792	204.869	191.589	186.994	183.855	197.715	204.87	193.484	178.959	226.655	188.219	202.299	173.358	0.00073952	0.141198	0.0903872	0.123068	0.0163433	0.219801
ENSG00000106459	NRF1	7.43387	6.28412	6.44192	7.10445	6.69669	6.01794	6.88678	5.22999	8.05459	7.41311	7.57861	6.63596	7.38446	7.02033	6.89194	5.90232	7.09212	6.297	7.33202	6.13107	0.469101	0.108905	0.220989	0.151445	0.0465825	0.219763
ENSG00000066468	FGFR2	10.7751	9.61153	9.23224	8.39753	5.46912	5.9133	4.84529	5.07209	10.588	10.0469	8.22363	9.02274	5.99474	5.91622	4.25848	5.67822	13.7658	13.7718	9.80525	10.2589	0.000146107	0.236032	0.147231	-0.134758	0.012343	0.219545
ENSG00000154545	MAGED4	103.365	86.4364	100.383	82.1881	84.3503	72.2177	81.7602	70.9946	91.1314	80.5886	95.528	82.138	84.7615	70.9925	85.5553	73.0337	67.8211	56.559	61.3309	55.6419	0.754721	0.0269536	0.00115176	0.18324	0.00148764	0.219502
ENSG00000152127	MGAT5	27.5543	18.7221	24.3847	18.4859	58.0047	58.4917	64.3046	59.5286	48.4905	37.9775	46.4059	39.3931	42.8412	37.677	50.9911	38.1337	33.5825	27.5177	32.1653	28.5318	0.92098	-0.0100154	0.000401966	0.233062	0.0271679	0.219393
ENSG00000126001	CEP250	6.15454	5.45312	5.63452	5.07362	6.85249	5.77584	6.32375	5.43898	6.53418	5.61753	6.29406	5.40435	6.84167	5.72319	7.038	6.22996	6.70366	5.45829	5.70509	5.80695	0.87046	0.0216569	0.145237	0.113926	0.00256072	0.219339
ENSG00000101577	LPIN2	21.3433	17.1051	19.8647	15.6477	16.0484	13.5526	14.5378	13.5775	17.7668	15.523	15.3962	14.7946	15.8282	13.1934	14.3933	14.2388	17.8255	16.1648	16.881	16.3958	0.785458	0.0303421	0.344099	0.0790366	0.00611463	0.218993
ENSG00000184575	XPOT	47.1203	39.147	46.4537	36.2112	64.9794	57.9912	62.6628	56.8758	63.1999	54.4137	55.2154	51.2566	48.5184	52.546	50.3621	49.3862	52.2788	41.2874	45.3088	40.1887	0.0756467	0.0872543	0.0574247	0.127561	0.00871386	0.21897
ENSG00000115594	IL1R1	322.903	271.078	300.92	255.535	215.05	172.538	195.758	185.727	298.542	226.817	253.679	221.825	262.66	203.974	231.126	202.635	213.174	229.94	226.782	232.806	0.846776	0.0172212	0.184404	0.0982445	0.0362907	0.218893
ENSG00000114956	DGUOK	75.9438	60.799	68.5829	61.3132	79.8974	67.1735	77.8914	68.6155	71.0552	68.0399	69.3302	65.4269	74.8906	64.955	76.8774	61.2972	72.0615	62.1559	68.3287	58.9268	0.614408	0.0512944	0.027826	0.160883	0.00581853	0.218889
ENSG00000142156	COL6A1	377.226	244.143	339.925	267.312	214.677	197.495	225.126	195.695	313.359	283.805	325.021	314.599	305.03	214.605	299.481	229.419	236.687	197.455	217.01	207.675	0.173025	-0.0712097	0.0145266	0.17551	0.0376389	0.218537
ENSG00000143622	RIT1	20.9627	16.9861	22.2957	18.6933	25.8612	21.3572	25.7799	23.3226	25.3564	18.828	22.1264	18.0635	23.2327	19.9745	25.382	20.8371	21.3445	16.4314	19.5944	17.6989	0.566325	-0.0587443	0.00716719	0.190636	0.00929169	0.218385
ENSG00000166710	B2M	2153.1	1821.67	2272.57	1821.82	1532.13	1152.68	1529.35	1221.64	1751.24	1264.25	1632.85	1317.8	1721.86	1360.43	1614.69	1435.73	1376.1	1295.68	1489.81	1392.6	0.394654	-0.0486509	0.000898933	0.210555	0.0159783	0.218337
ENSG00000103152	MPG	133.354	104.119	106.972	109.22	137.937	117.097	135.416	110.456	132.03	115.401	126.372	113.311	134.171	116.914	131.768	122.413	124.108	102.528	120.906	103.595	0.945271	0.00847498	0.112059	0.117645	0.00120504	0.218332
ENSG00000116580	GON4L	14.2526	11.1706	13.9222	10.9318	12.0273	10.0512	12.0437	11.6979	14.5292	11.3078	12.8098	11.0777	12.1296	9.87247	12.5128	10.8185	12.2277	10.33	10.9442	10.2914	0.710086	-0.0399575	0.0481963	0.146658	0.00955947	0.218241
ENSG00000065970	FOXJ2	19.7193	14.9031	18.6417	13.7993	19.4379	19.5475	19.2151	19.0008	21.9136	17.8513	19.0909	17.7468	19.6845	17.8841	19.8028	17.7893	18.9582	15.2569	17.559	16.1187	0.740783	0.0336536	0.094277	0.131877	0.0154503	0.218068
ENSG00000070081	NUCB2	69.5569	50.6934	68.5688	50.1667	64.7565	62.6157	63.8482	67.5778	79.4325	63.7406	63.7689	59.1364	70.1263	67.5318	66.5012	62.0059	73.0391	72.7606	73.0447	63.0665	0.178309	0.085986	0.138312	0.124529	0.0224335	0.217951
ENSG00000167468	GPX4	337.064	282.159	294.081	314.515	294.149	238.261	277.554	221.859	236.386	191.574	234.986	194.472	258.069	190.363	238.866	213.145	261.426	230.144	253.872	234.356	0.651777	-0.0373349	0.147231	0.121857	0.00506556	0.217876
ENSG00000164951	PDP1	15.1371	13.2101	17.7959	12.0284	18.4603	14.2518	17.8436	16.831	15.6962	11.1434	12.6384	13.0	17.4643	14.5034	18.4276	15.9712	13.248	9.4259	13.687	10.2529	0.255758	-0.102291	0.024956	0.212613	0.00709041	0.217717
ENSG00000115275	MOGS	71.5372	57.8025	58.1382	57.4368	76.8493	75.9103	71.0155	65.3224	75.1562	73.5954	75.1539	67.3877	74.6468	64.0307	77.8824	67.8662	76.3763	65.9828	67.4754	59.0214	0.0921701	0.103246	0.118155	0.105269	0.00265623	0.217186
ENSG00000213024	NUP62	38.3058	29.4111	33.6027	28.7533	31.4106	27.0327	30.1429	26.9799	36.2962	35.0404	34.587	31.5347	32.0334	29.2405	32.7081	28.5727	34.5441	29.6746	32.0578	29.7397	0.388673	0.0607159	0.0273635	0.130785	0.00235497	0.21699
ENSG00000260729		45.934	38.3849	42.2167	38.1565	33.5976	31.3351	34.2917	29.7278	36.6342	32.1632	35.1879	30.0521	41.8446	32.4032	35.8063	35.3852	33.2726	33.066	30.7519	28.0774	0.351002	0.0731682	0.101029	0.111515	0.00113412	0.216912
ENSG00000144554	FANCD2	5.49107	5.14657	5.89323	5.06286	5.016	3.55529	3.98357	3.90694	7.82066	5.50593	6.56937	5.78154	5.273	4.92171	5.97476	4.34286	5.6311	6.38619	5.62917	5.53591	0.651949	0.0634819	0.141381	0.150979	0.0324005	0.216667
ENSG00000169045	HNRNPH1	151.542	125.249	154.452	111.409	145.211	125.778	140.297	127.287	175.93	143.287	158.809	146.337	134.97	124.039	144.038	129.208	142.847	133.281	142.058	119.885	0.34881	0.0592425	0.00361336	0.192808	0.00767845	0.21658
ENSG00000010292	NCAPD2	53.1122	53.3993	60.9672	49.1762	48.0899	30.78	40.1903	31.1888	55.8027	46.791	52.5737	48.5155	51.5363	45.0264	55.3862	46.2218	51.26	45.944	51.694	47.049	0.909782	0.0122571	0.000759696	0.203161	0.0217192	0.216527
ENSG00000134970	TMED7	133.438	108.985	131.019	107.85	148.669	124.133	137.11	130.172	158.857	122.956	122.078	117.717	126.769	124.263	117.318	117.337	134.848	119.634	127.729	119.684	0.6315	0.0346481	0.357878	0.0669971	0.00495238	0.216463
ENSG00000087053	MTMR2	30.5487	27.1291	32.2193	25.3553	33.5077	33.2665	33.8396	30.3945	38.2798	29.5737	34.009	29.8109	29.2748	29.1703	30.7409	26.2118	32.4737	27.8125	30.9978	26.6316	0.0608656	0.103086	0.000649484	0.194258	0.00178856	0.21645
ENSG00000065183	WDR3	8.7066	7.62401	8.08428	6.41715	9.49108	7.77559	8.96062	7.64593	10.4804	8.52108	9.13867	8.83928	7.99323	8.28557	7.01164	7.82224	8.11174	6.8929	8.49101	7.12959	0.496695	0.0658284	0.256917	0.107825	0.010074	0.216342
ENSG00000183475	ASB7	11.5179	11.4141	11.4372	8.94507	8.97857	7.37099	8.72953	7.24552	11.1055	9.48617	10.092	9.09426	8.16339	8.65587	7.69686	8.39855	8.88195	8.08858	8.58691	7.30616	0.120156	0.146104	0.142534	0.144739	0.0227277	0.216175
ENSG00000162714	ZNF496	13.5282	14.4288	13.2576	11.8885	11.1472	9.10372	12.3078	9.31568	11.6883	10.0063	12.3309	10.0821	11.7929	8.12914	8.86115	8.21701	11.4404	10.9957	11.2732	11.0899	0.582974	0.0633893	0.0645315	0.161982	0.0290884	0.21601
ENSG00000006015	REX1BD	60.8295	52.3236	53.8065	56.5837	83.3722	72.5216	84.8107	61.5437	58.6818	51.7972	63.4311	55.604	71.3764	50.3842	64.3091	55.7609	58.2966	54.892	51.099	50.1857	0.91049	0.0213313	0.22222	0.132892	0.0307468	0.215887
ENSG00000111581	NUP107	11.5353	11.3597	12.2729	9.94066	10.3088	7.52481	8.88118	8.24177	13.1086	10.7876	11.36	10.638	11.2104	10.2829	11.1728	10.13	11.3783	10.5778	10.6597	9.73731	0.53086	0.0657095	0.110991	0.123228	0.00452561	0.215752
ENSG00000255835		27.654	25.8872	23.7754	24.1309	39.6447	33.9094	30.9612	32.6188	34.387	31.2689	31.0494	28.8448	33.4621	30.5956	30.5635	30.4611	34.5088	31.7988	28.6099	27.3654	0.212518	0.11572	0.886594	-0.0166135	0.009765	0.215484
ENSG00000171988	JMJD1C	14.9318	14.4954	15.8365	12.3313	13.6644	11.9445	12.7885	11.2179	14.0767	12.4292	12.3845	11.0078	12.9542	11.9464	12.0828	11.6956	13.326	12.0797	12.464	12.0392	0.0417418	0.123474	0.0735506	0.130234	0.00230272	0.215315
ENSG00000156050	FAM161B	8.89084	7.53927	8.35434	7.27536	8.76992	7.90942	8.38727	8.48419	10.1235	9.60652	9.75161	7.88492	9.64232	9.07038	8.44585	8.14404	9.93499	8.36219	9.34056	8.20042	0.378257	0.101699	0.246831	0.113335	0.0208696	0.215142
ENSG00000179409	GEMIN4	18.5815	16.9825	17.6685	16.5289	15.4423	12.5793	14.5196	12.1054	16.6005	14.3654	18.248	13.6042	15.493	14.6415	15.479	14.3551	16.8959	13.635	17.0568	13.835	0.584453	0.0517405	0.00882128	0.204947	0.00472147	0.215001
ENSG00000140688	RUSF1	61.457	53.5866	51.0321	52.3018	52.3775	45.3667	50.5001	43.2251	54.6365	47.18	51.3431	44.6651	55.517	41.9121	46.5504	44.5044	54.1383	46.4648	47.2472	50.8952	0.946574	0.00876129	0.723726	0.0350803	0.0028418	0.214783
ENSG00000128944	KNSTRN	21.3184	21.8449	25.2223	17.2741	21.4749	15.2309	17.5233	14.6055	23.7742	18.9305	18.6658	21.7036	22.552	19.4723	21.2054	21.4333	23.9836	21.7435	23.5986	21.6361	0.883128	0.0282673	0.416866	0.105447	0.0400953	0.214718
ENSG00000091542	ALKBH5	78.8541	63.2864	71.7749	63.9497	74.2622	63.3268	67.9117	61.1474	98.0189	85.3364	87.5181	85.6873	77.7416	74.299	78.6652	69.793	67.3436	54.0485	58.1041	55.6872	0.689767	0.0324419	0.203414	0.0830879	0.00144347	0.214628
ENSG00000115652	UXS1	24.6497	19.9726	23.314	19.9284	31.2117	26.5635	26.3211	26.2569	32.1168	24.2825	28.0047	28.1081	30.268	24.1854	26.6902	24.9319	33.3803	25.8186	29.8288	29.4184	0.41911	-0.0704457	0.714307	0.0332747	0.00360331	0.214604
ENSG00000173706	HEG1	498.964	467.733	472.45	411.81	372.269	355.397	394.015	352.688	378.049	348.681	346.609	333.66	453.993	420.718	417.487	419.12	566.451	466.253	440.394	385.628	0.0112579	0.124003	0.218225	0.0865535	0.0335311	0.214494
ENSG00000123416	TUBA1B	872.839	848.121	874.335	721.773	1327.06	1206.55	1181.88	1178.51	1209.65	1056.92	1155.4	1067.35	1112.96	1053.17	1143.6	1025.14	1462.91	1145.56	1168.41	1064.41	0.0470094	0.0955721	0.134692	0.104108	0.0151485	0.21425
ENSG00000104774	MAN2B1	111.323	92.8626	102.241	95.7177	94.0507	77.8785	92.0134	79.8474	89.3789	78.8954	91.314	78.9351	94.6221	75.1111	85.5728	78.6729	88.1425	72.101	77.5963	71.4307	0.9168	-0.0107856	0.0635467	0.11659	0.00198046	0.214242
ENSG00000189171	S100A13	146.918	109.297	129.481	96.4794	114.544	112.14	116.533	109.781	111.776	95.8099	116.931	97.2757	127.793	99.335	128.701	105.542	101.025	100.534	103.244	96.8619	0.62163	0.0475893	0.00739146	0.197387	0.0396598	0.214178
ENSG00000082213	C5orf22	16.506	15.8355	18.1074	14.3544	17.1874	14.2509	15.3766	14.3638	19.3851	14.623	15.7481	13.046	17.4337	16.1985	16.155	15.5113	17.1665	16.2716	15.4119	17.0226	0.496603	0.0726201	0.410602	0.0880996	0.0301489	0.214111
ENSG00000158711	ELK4	7.86485	7.94497	9.1856	7.3472	7.71452	6.83721	7.35659	6.20337	11.0934	8.0445	7.81201	8.53054	8.163	6.89598	7.54618	6.93168	7.50774	7.02007	6.99906	6.6763	0.51536	0.0613199	0.315726	0.0923442	0.00675593	0.213899
ENSG00000107758	PPP3CB	29.8695	30.293	30.3762	25.7061	29.4623	26.4044	24.4071	25.3915	30.2838	25.2906	25.1196	25.5393	29.6879	29.389	23.8599	27.4166	36.4105	30.8479	30.1587	27.4948	0.0319848	0.126993	0.906279	-0.0133803	0.00429541	0.213833
ENSG00000107882	SUFU	17.6873	14.9413	15.8646	15.8491	10.4957	8.65724	10.5703	8.73975	17.2018	11.2279	14.3791	12.2137	12.7123	10.0403	12.9332	10.6894	9.53192	9.16574	9.79643	9.34267	0.582481	-0.0541141	0.110166	0.135216	0.0163263	0.21358
ENSG00000102316	MAGED2	148.776	127.068	141.093	131.329	115.189	98.8897	112.474	107.459	141.225	109.687	125.056	104.638	128.761	99.0484	110.497	102.749	114.264	99.4676	105.263	102.059	0.813833	-0.0216353	0.255116	0.0817485	0.0072496	0.213474
ENSG00000198826	ARHGAP11A	15.7667	17.4229	17.3347	15.067	18.434	12.2915	14.5396	11.9813	21.27	17.3205	16.2914	17.4985	16.7671	14.6174	17.3123	15.9064	19.9972	17.8336	17.3049	17.9753	0.744885	0.0357012	0.582301	0.0530633	0.0331615	0.213407
ENSG00000158604	TMED4	56.5507	47.4002	54.3652	51.8125	53.2749	43.7881	49.646	43.9097	54.55	50.192	50.9044	44.6974	52.3532	47.1059	49.3709	43.9259	48.8939	46.4947	45.688	41.0097	0.299143	0.079269	0.0626158	0.118033	0.0017378	0.213364
ENSG00000175216	CKAP5	36.8542	37.227	41.4225	32.6378	41.5945	34.131	38.3838	33.6657	40.5755	32.0893	35.5613	34.4218	38.0417	34.7587	38.8163	32.6137	41.7923	36.428	38.1238	34.975	0.285561	0.0686265	0.0124898	0.157795	0.00150788	0.213258
ENSG00000105829	BET1	49.8737	44.0634	45.3038	39.6631	43.6599	36.4683	40.1331	39.0743	61.6801	46.123	45.4815	44.9306	42.6233	42.9754	37.1998	37.9766	49.4588	48.4509	47.0868	46.6178	0.348591	0.0823219	0.900131	0.0132024	0.012071	0.212976
ENSG00000112159	MDN1	4.23357	3.5558	4.18974	3.17398	4.49239	3.4073	4.51294	3.98155	5.54932	4.23475	4.61598	3.93282	3.48655	3.58359	3.52518	3.3803	3.45041	3.69552	3.32411	3.30295	0.482585	0.0748912	0.0907363	0.143486	0.0262756	0.212962
ENSG00000261611		9.58895	8.101	9.69752	7.78494	8.77114	9.36439	8.80032	7.08816	8.5789	7.04682	7.93408	6.62113	8.23341	6.76857	8.00861	7.54404	7.01156	7.23594	6.33186	6.61152	0.32597	0.122808	0.148934	0.150421	0.0290897	0.212723
ENSG00000140675	SLC5A2	22.5563	18.0555	16.7582	20.3786	19.3335	16.7538	18.0703	14.1484	20.3872	16.9252	17.9732	17.6937	18.2858	14.7822	17.3385	16.4368	21.544	18.4095	17.2445	18.2584	0.943829	-0.0142768	0.905084	-0.0186314	0.0222548	0.21271
ENSG00000074695	LMAN1	138.79	118.523	125.494	109.308	225.311	189.927	206.438	193.509	273.403	204.505	197.005	194.274	203.167	199.231	187.204	190.517	203.664	206.733	190.07	197.215	0.129949	0.0753346	0.887799	0.0130132	0.0182291	0.212643
ENSG00000196715	VKORC1L1	33.2816	27.1179	29.6282	23.91	33.6603	32.6874	34.2898	33.5647	37.1215	32.0413	30.2649	30.7767	26.394	26.4211	25.5579	24.8616	42.3634	34.5753	38.3903	33.0191	0.148441	0.0858652	0.288243	0.0814821	0.0180751	0.212634
ENSG00000167258	CDK12	20.198	15.9683	17.7519	14.7697	21.9311	19.3648	19.8994	19.2886	20.6635	17.5234	19.4831	17.0692	19.3015	18.8402	20.7934	19.4992	20.4134	18.3821	18.076	16.5714	0.350019	0.0667491	0.103131	0.109636	0.00993289	0.212611
ENSG00000273398		26.6536	20.2961	24.315	19.7178	29.6183	26.5549	27.7533	25.8991	32.8018	25.1653	27.8919	29.9675	25.3224	23.1113	27.7481	22.3987	25.9074	22.7576	26.0042	21.4547	0.978649	0.00477677	0.125677	0.141525	0.0150965	0.212527
ENSG00000251201	TMED7-TICAM2	60.3835	45.8009	53.6632	48.1978	67.4289	55.5369	63.06	57.0908	65.0618	52.7779	60.2855	52.0281	55.4778	53.4442	56.5727	50.4641	56.0147	49.5044	55.3707	49.8876	0.91049	0.0125855	0.0264057	0.131997	0.00171632	0.211789
ENSG00000132963	POMP	202.799	173.53	193.318	158.999	249.603	221.5	233.273	218.729	228.859	198.972	209.711	193.885	222.263	214.071	225.49	201.794	215.147	183.52	204.703	178.275	0.141481	0.0777597	0.0240678	0.135861	0.00256805	0.211471
ENSG00000160058	BSDC1	65.6899	61.8783	59.627	58.7172	49.1414	43.0161	45.8411	41.9215	57.0079	52.6902	50.5592	47.1442	53.5696	44.3458	45.4028	45.4455	56.7536	55.6588	48.8055	46.5413	0.0296832	0.116517	0.702874	0.0301708	0.00175666	0.211212
ENSG00000168813	ZNF507	7.59995	6.40349	6.62645	5.91705	7.26973	5.85562	6.6066	6.28622	8.57343	6.01169	7.7454	6.9978	6.1289	6.18923	6.30675	5.73191	7.17082	5.82845	6.6649	6.1302	0.92007	-0.01809	0.263998	0.0950165	0.0118807	0.211166
ENSG00000131778	CHD1L	29.0933	25.4339	34.653	22.2891	37.7819	31.197	35.9537	33.3646	43.7692	32.4362	38.9147	34.2225	32.4374	28.9973	33.9156	28.7269	30.753	28.9529	33.8039	28.6658	0.870777	0.0214346	0.00233296	0.245473	0.0078174	0.211054
ENSG00000166888	STAT6	120.781	105.745	119.034	104.251	99.8895	77.5358	100.346	84.2177	106.637	84.0816	106.529	90.7498	106.372	84.3457	109.283	88.0856	92.9694	80.1	88.2555	79.6465	0.612086	-0.03581	0.000869011	0.193584	0.00274905	0.210921
ENSG00000101997	CCDC22	12.216	11.5375	13.3372	10.2614	16.094	15.1652	14.915	14.3413	14.16	11.2988	15.759	12.0304	17.0681	16.2196	17.6056	14.4408	15.7336	13.3363	14.1223	12.8217	0.466314	0.0956681	0.0290464	0.214038	0.0294851	0.210901
ENSG00000124120	TTPAL	14.8084	10.9093	15.7333	11.21	16.8783	16.9529	17.2666	15.3642	18.1803	16.1914	16.7091	15.0521	15.4796	15.5576	17.3789	15.2866	17.6526	14.323	16.8414	13.7165	0.322984	0.0787832	0.00145824	0.222803	0.0143106	0.210735
ENSG00000073792	IGF2BP2	48.2655	37.5987	49.4313	36.7144	53.855	49.0567	60.1465	51.1011	51.3063	43.6914	51.9648	44.9656	46.8099	46.0351	50.1898	44.6639	49.9605	34.416	45.0404	36.29	0.978355	-0.00316447	4.33699e-05	0.23661	0.0161172	0.210697
ENSG00000188976	NOC2L	111.643	92.8289	102.909	88.5979	132.997	119.582	138.937	110.815	133.472	121.223	134.981	119.715	113.491	105.865	114.58	103.724	137.202	110.668	118.355	111.423	0.318217	0.0592174	0.0118491	0.155929	0.00362003	0.210369
ENSG00000254470	AP5B1	14.6622	11.2154	14.5048	11.8922	16.3972	15.7355	15.9577	14.5418	14.4351	12.756	14.2679	12.5016	15.4734	13.5412	14.2835	13.2967	14.794	12.8815	13.8067	12.1441	0.576674	0.0524154	0.0315453	0.146024	0.00444942	0.210296
ENSG00000129473	BCL2L2	23.4213	18.3423	21.4093	17.0593	26.8404	24.056	26.0948	23.0819	26.369	22.6604	23.7915	23.3499	22.7204	18.1428	22.6474	20.306	23.7846	20.9454	20.8881	21.0301	0.961163	0.00690021	0.199222	0.101023	0.00875026	0.210201
ENSG00000148396	SEC16A	37.6017	30.0047	36.8725	29.0342	37.2236	33.5533	36.475	33.3331	37.9179	32.1914	33.2581	33.1252	35.2464	32.0036	36.3529	31.78	38.0531	32.0793	33.0118	30.7617	0.640631	0.0336538	0.0735066	0.121875	0.00458984	0.210151
ENSG00000130479	MAP1S	33.7732	29.5392	27.171	30.1038	34.3342	30.3121	37.0222	27.7539	28.5177	27.2379	31.3512	28.6647	35.1529	30.863	36.4781	30.0768	34.1126	27.1062	27.4739	24.35	0.494509	0.0596101	0.153287	0.137978	0.0261917	0.210085
ENSG00000059758	CDK17	21.9248	18.453	23.3713	18.1483	26.3949	21.1747	25.402	22.5617	27.0591	18.8198	21.7563	20.1217	22.85	18.7582	22.6739	20.4883	19.6237	15.9765	19.24	18.3407	0.287905	-0.0814706	0.050637	0.139145	0.00706697	0.20978
ENSG00000101811	CSTF2	20.7211	15.6277	17.8494	15.4644	21.5312	18.3835	19.1849	18.4047	22.4519	18.4774	21.7505	18.9608	18.1809	16.5952	17.8645	17.3529	21.6974	18.4273	19.1104	18.5803	0.98439	-0.0036802	0.414642	0.075657	0.0163059	0.209662
ENSG00000076108	BAZ2A	29.7529	24.5296	27.6747	22.2921	28.8942	23.7346	28.6596	26.2659	29.2982	22.7249	25.4132	23.5921	24.5998	23.1732	25.1776	22.981	23.7463	21.7122	23.1701	20.4584	0.820675	0.0230954	0.022419	0.137894	0.00519835	0.209243
ENSG00000114861	FOXP1	7.91856	8.15426	9.12422	7.33613	5.08715	4.56019	5.45137	3.83868	7.58427	6.81318	7.20684	6.40508	6.42732	5.65001	5.68794	5.49304	6.44529	6.43544	6.20112	5.60789	0.0183885	0.158852	0.0151168	0.200497	0.0107036	0.208871
ENSG00000058262	SEC61A1	387.497	304.637	333.891	283.326	402.636	352.677	373.968	355.903	422.734	382.901	397.683	376.106	392.832	353.764	379.447	349.803	404.251	375.856	384.797	349.369	0.218092	0.0641501	0.140329	0.0957835	0.0140196	0.208721
ENSG00000168906	MAT2A	100.789	77.5588	97.9547	79.4006	131.104	119.188	129.156	120.269	136.705	108.522	128.134	115.41	108.303	103.823	120.985	105.598	116.802	92.1099	103.825	86.8128	0.990537	0.00140353	0.00436556	0.168489	0.0134698	0.208716
ENSG00000073008	PVR	48.8432	39.1978	43.4239	35.8803	65.4776	61.3943	64.1005	59.4426	67.3851	65.674	61.7075	64.1056	57.409	58.553	59.8725	57.8798	65.8807	51.8266	50.9127	45.5327	0.047218	0.0977665	0.320485	0.0733576	0.0491584	0.20841
ENSG00000135842	NIBAN1	6.34236	5.7329	7.71357	5.89335	7.3477	5.29727	7.29741	4.84941	8.86599	6.46023	9.10043	7.83114	11.0941	9.15094	15.6367	9.78767	7.63444	6.02676	8.54599	7.06473	0.401387	-0.0934626	2.61347e-06	0.397329	0.0438366	0.208404
ENSG00000106348	IMPDH1	27.3626	18.5415	23.6828	20.2422	43.6408	36.0829	43.8719	37.1167	39.2975	31.8607	40.3686	35.4144	34.9386	31.857	38.8671	33.5336	40.4416	26.5524	35.729	32.7039	0.0849047	-0.120702	0.00989298	0.166205	0.0126086	0.208067
ENSG00000132356	PRKAA1	34.1093	30.7007	36.3844	27.9748	34.5733	29.3888	34.814	32.1345	39.8733	31.8144	31.742	32.0948	32.1154	31.5458	31.7601	30.3804	39.462	31.3334	34.2911	30.2014	0.67501	0.0364313	0.125807	0.111985	0.00652325	0.207725
ENSG00000120063	GNA13	22.8114	17.891	22.259	18.1005	23.4045	20.9656	23.2499	20.5053	23.6601	18.6806	21.3518	19.5755	21.4578	21.7607	22.6118	19.7305	23.4548	16.8359	21.173	19.6804	0.946574	-0.00959741	0.0183668	0.147662	0.00306604	0.207696
ENSG00000065308	TRAM2	37.5344	34.2354	40.3173	30.9984	42.2123	36.6835	43.7344	35.4801	46.8722	36.8665	43.3604	36.3859	39.2704	36.4052	40.997	36.2151	33.5567	30.9826	32.4609	30.0243	0.233886	0.0687176	0.000396799	0.211855	0.00268929	0.207565
ENSG00000133789	SWAP70	16.2768	14.1343	15.6761	12.9967	15.1357	15.8083	16.8955	14.4926	16.6351	13.0748	14.3011	13.488	15.5951	15.3982	16.1202	14.7312	19.0642	13.141	18.2208	14.4612	0.710165	0.0424081	0.0136316	0.176081	0.0176055	0.207518
ENSG00000119314	PTBP3	34.9083	30.3529	37.4197	27.7216	32.6296	26.4008	31.0367	29.1512	34.7628	28.1505	27.1728	27.3313	25.1611	23.734	26.0162	24.4977	33.7217	26.1509	30.7788	27.6449	0.986165	-0.00234816	0.119989	0.11863	0.00509857	0.207444
ENSG00000155363	MOV10	74.4882	62.4893	79.2337	62.1909	65.0113	55.7615	66.6831	54.2561	64.291	49.9782	63.4414	51.7187	59.8441	52.8812	65.3864	55.3542	43.945	37.3344	46.5467	37.708	0.998745	-0.00016821	5.04878e-07	0.263885	0.00191001	0.20743
ENSG00000116641	DOCK7	14.0964	12.2483	12.1699	11.6833	14.4908	12.3932	13.1745	12.3639	15.9521	13.3273	12.9771	12.1726	12.1853	12.2517	11.594	12.2774	12.3276	10.57	9.81977	10.0935	0.343961	0.0695626	0.92983	-0.00876538	0.0082305	0.20739
ENSG00000075790	BCAP29	19.4556	15.8855	20.0337	16.417	24.5737	20.4614	23.6629	20.3055	24.3375	17.538	19.973	17.8483	20.1056	18.3072	21.6561	19.2155	18.8772	14.3418	18.7316	17.1948	0.539649	-0.0603641	0.0191123	0.159584	0.0112441	0.207366
ENSG00000163069	SGCB	73.1855	61.5368	73.9717	64.0975	77.7024	57.3762	73.5286	60.5042	84.0583	56.2338	64.4932	63.8277	67.4109	63.1501	65.6974	63.6869	59.5227	48.2347	55.3332	54.2263	0.140218	-0.0826981	0.259167	0.0822964	0.00600367	0.207206
ENSG00000136940	PDCL	16.6114	14.909	17.3828	13.227	17.0694	11.8128	15.1267	12.3302	19.0575	15.1632	16.4921	15.8951	15.3625	13.2623	14.9855	14.263	14.8026	13.5495	15.9196	14.8139	0.89944	-0.0219226	0.0932359	0.148342	0.0366224	0.206973
ENSG00000198742	SMURF1	17.9456	16.2582	17.1716	15.4736	17.839	15.4277	16.4935	14.734	18.3654	16.8323	17.8901	16.5407	16.9754	15.3444	16.9356	14.0767	18.8534	16.8792	18.2391	15.7976	0.195533	0.0926803	0.0318196	0.146783	0.00575729	0.206894
ENSG00000269343	ZNF587B	5.77076	4.97996	6.3229	4.87051	6.50008	5.39586	6.10245	5.69187	6.43768	5.03953	5.07304	5.16581	6.16306	5.54558	5.42153	5.59071	6.42776	5.67175	6.09233	5.31137	0.929744	0.0175119	0.435091	0.088742	0.0261944	0.20678
ENSG00000110958	PTGES3	274.474	237.276	294.999	209.075	299.483	266.284	294.271	265.703	347.498	267.59	279.158	275.762	273.316	289.487	288.184	267.766	287.976	250.943	285.488	244.228	0.171081	0.0748519	0.0275051	0.164972	0.0104658	0.20671
ENSG00000173473	SMARCC1	40.3961	37.107	42.1732	34.3515	37.8976	30.0527	34.9855	31.4421	45.1971	38.6005	39.2582	36.4472	36.7601	34.5214	35.817	32.8122	38.4563	37.096	37.9854	33.811	0.13849	0.0848357	0.0208925	0.137196	0.00159862	0.206359
ENSG00000255302	EID1	299.869	249.227	287.092	252.434	313.09	250.252	291.881	259.29	337.575	252.027	272.802	255.425	317.935	264.098	278.291	253.149	242.695	248.075	276.026	258.146	0.995678	-0.000634497	0.088469	0.10361	0.0265372	0.206329
ENSG00000161996	WDR90	12.3946	11.7892	10.7223	10.7136	11.0906	8.60556	7.60497	9.03161	13.1036	11.8253	12.0188	10.5239	11.1008	9.96958	11.3559	10.4793	12.0213	11.3547	10.3885	10.0758	0.360145	0.0873119	0.950386	-0.00806415	0.00818258	0.206278
ENSG00000078369	GNB1	379.878	304.361	355.979	293.825	434.947	415.283	434.947	404.38	404.789	354.281	375.485	355.088	407.565	363.599	405.722	361.858	449.439	361.517	394.818	358.279	0.544124	0.0375475	0.0557294	0.12018	0.0135818	0.206217
ENSG00000070010	UFD1	53.5964	44.6155	53.0288	43.4103	69.402	63.0963	75.3617	63.0471	69.2178	63.8334	65.906	58.7608	66.5727	60.628	65.9736	57.6109	68.8031	59.8547	64.9116	56.6094	0.25894	0.0800963	0.00168686	0.187155	0.00450682	0.206217
ENSG00000008282	SYPL1	90.9653	79.6247	98.1368	74.3945	96.1182	79.9524	88.1679	85.8365	101.12	77.0756	83.9951	79.3894	97.286	89.9914	91.0613	85.0172	95.2839	83.9908	87.3824	84.7447	0.837518	0.021019	0.196473	0.098899	0.00250864	0.20619
ENSG00000005889	ZFX	18.7524	18.5912	20.4179	16.6669	16.6065	14.3172	14.4966	13.4387	17.4953	15.4818	15.6925	15.0529	17.1078	16.3063	15.714	14.2899	16.1827	17.1186	15.5379	13.9873	0.0014761	0.171681	0.079262	0.117963	0.00351858	0.206109
ENSG00000071894	CPSF1	35.2406	30.232	32.9144	32.7042	44.9756	35.8519	41.7625	34.6306	46.0777	37.7693	47.6128	39.9834	42.8092	35.2737	42.8773	36.4579	32.9056	29.5807	30.4197	27.9185	0.961218	-0.00609599	0.0358926	0.146136	0.00449621	0.206106
ENSG00000242028	HYPK	8.70202	6.63578	7.14714	6.5273	9.40379	8.27764	9.3835	7.70347	7.98851	8.30856	8.84267	8.23925	8.86313	6.82074	9.02488	7.24739	7.77458	5.7459	7.56196	6.70849	0.933051	-0.0148258	0.0306583	0.169363	0.0393373	0.206076
ENSG00000007545	CRAMP1	9.96018	9.29207	9.77632	8.42058	8.08444	6.0437	7.48539	6.2385	10.0333	7.67519	8.94135	8.40022	7.78287	6.44231	7.67039	6.96519	8.19436	7.15765	7.38211	7.49262	0.876286	-0.0235349	0.228394	0.102358	0.010348	0.206073
ENSG00000146433	TMEM181	38.0763	33.4493	38.7627	32.2661	43.3002	36.3761	41.6438	35.0764	44.6019	33.8399	36.8679	33.6014	34.9875	32.161	34.7934	32.6892	34.9861	32.2416	31.9865	32.4044	0.680646	0.03325	0.114707	0.110236	0.0047973	0.205948
ENSG00000128050	PAICS	60.7707	57.2256	61.0032	47.1471	73.9482	62.3977	64.7288	59.9265	76.0019	66.0589	67.7587	66.4731	64.3167	63.4384	58.3685	57.1731	74.4681	76.6967	71.7347	68.164	0.0014152	0.145597	0.238143	0.0889304	0.00628437	0.205373
ENSG00000144233	AMMECR1L	22.0898	19.1738	20.8192	17.3059	24.7738	23.5638	23.9553	22.319	25.8568	21.999	23.0561	22.5569	21.1204	19.1739	20.6816	19.4714	22.6206	18.9422	19.4628	17.7926	0.40239	0.0672114	0.220837	0.0891776	0.00881659	0.205279
ENSG00000141867	BRD4	18.5417	16.5257	18.073	15.7801	16.8559	13.3799	16.6836	13.4308	18.1055	16.0302	17.9095	16.6147	16.8532	14.0356	16.9626	13.7906	15.0731	12.5189	14.2949	13.2668	0.953022	0.00705331	0.00660129	0.170903	0.00460245	0.205188
ENSG00000249624		75.0896	65.1895	69.7412	61.4186	64.6351	60.8639	67.114	62.0239	75.5436	61.7333	65.2617	58.8227	68.8576	62.5944	68.7608	56.9421	60.6783	54.4492	60.4384	53.5628	0.451745	0.0743257	0.053926	0.145313	0.017028	0.204966
ENSG00000196465	MYL6B	88.3014	79.1966	77.4012	75.6715	66.6702	60.1906	64.8818	57.3244	74.5084	67.282	78.5907	63.1248	79.404	60.3536	71.6198	64.5515	62.3665	62.72	64.7805	55.1769	0.303449	0.079107	0.0442813	0.147953	0.00443622	0.204748
ENSG00000285043		1619.77	1380.75	1387.97	1229.26	1712.02	1798.16	1690.19	1668.44	1622.93	1541.71	1611.19	1420.5	1612.44	1560.61	1576.08	1470.2	1717.66	1468.4	1460.77	1306.67	8.08815e-05	0.14601	0.174634	0.0940855	0.0318838	0.20465
ENSG00000143624	INTS3	26.287	21.2453	28.3215	19.169	24.4693	20.8017	25.0291	21.2636	28.3617	22.1017	28.4202	23.4393	21.8347	20.2379	23.0033	21.9651	18.3641	16.7748	18.0415	15.6571	0.895709	0.0170257	0.00146884	0.236651	0.0148671	0.204378
ENSG00000149925	ALDOA	1958.83	1670.05	1678.24	1490.15	2072.37	2176.93	2045.2	2018.39	1963.67	1863.63	1948.65	1718.35	1950.71	1889.96	1905.15	1778.06	2078.5	1776.95	1768.87	1581.24	8.17735e-05	0.145765	0.178147	0.0934067	0.0318463	0.204276
ENSG00000103187	COTL1	496.942	397.415	453.837	369.61	573.586	574.196	586.555	551.943	581.449	562.642	593.811	542.875	560.577	527.829	576.371	524.317	664.961	504.548	573.076	478.268	0.104891	0.0762745	0.0173221	0.148772	0.0446657	0.204151
ENSG00000101493	ZNF516	22.4617	17.4679	20.5871	18.8947	21.3966	17.3309	22.4235	18.3691	21.0295	16.5557	20.0609	16.6967	18.16	15.7915	16.9654	15.8053	17.39	16.4682	17.7941	15.6653	0.92007	-0.0121304	0.0122486	0.159447	0.00238762	0.204113
ENSG00000163156	SCNM1	19.0408	17.4507	20.0408	15.2497	19.3498	17.1055	20.9513	17.6018	22.9608	17.9251	19.3952	19.3173	20.155	17.8327	20.2443	17.1091	17.3109	16.228	18.3586	14.8784	0.672424	0.060745	0.0212394	0.205092	0.0274111	0.203867
ENSG00000087302	RTRAF	42.1621	35.2525	43.9123	32.5335	46.6979	40.2348	49.3591	41.5925	51.2244	39.4942	45.5864	40.0176	37.2678	34.852	40.7331	34.8094	34.6053	31.4151	36.0761	31.0649	0.718352	0.0291327	6.61348e-05	0.228517	0.00614429	0.203756
ENSG00000120992	LYPLA1	69.0536	56.5757	68.0889	54.6322	83.3937	69.2921	76.5767	74.6208	90.0626	69.117	70.3601	66.3568	73.0838	69.0191	67.8662	66.3551	74.5009	64.4075	72.3918	70.6714	0.997343	0.000486592	0.380971	0.0669022	0.00913695	0.203648
ENSG00000005483	KMT2E	21.4324	18.564	20.8526	16.9158	17.3957	13.4426	16.165	15.5685	19.6515	16.2121	18.0716	14.9149	15.9461	14.8194	15.4467	15.3565	16.7493	14.1614	14.4012	14.6237	0.960103	0.00718688	0.276117	0.0912154	0.00756151	0.203585
ENSG00000080822	CLDND1	30.1903	25.9644	29.3114	23.3056	30.8481	27.6669	31.9696	30.5247	29.2571	24.2418	26.2591	24.4568	24.7537	20.8003	22.5932	22.2356	28.7189	23.0605	24.4332	22.454	0.976054	0.00432927	0.210392	0.0957133	0.0176671	0.203573
ENSG00000068366	ACSL4	168.424	130.46	159.102	121.082	181.584	169.578	181.438	177.656	266.558	194.832	192.466	192.928	143.33	137.436	141.098	136.555	195.087	175.743	182.025	181.228	0.816715	0.0197855	0.488059	0.061125	0.0435846	0.203481
ENSG00000100243	CYB5R3	236.425	191.546	198.016	206.714	274.963	253.695	269.654	244.898	235.276	203.75	228.115	203.716	243.635	198.509	218.916	206.656	280.952	210.696	238.348	221.627	0.801763	-0.0213507	0.511847	0.0525699	0.00842699	0.203308
ENSG00000033178	UBA6	13.377	12.1998	14.6365	11.3318	20.0678	17.7675	19.9128	17.4861	18.7204	13.4358	15.2066	14.0909	15.8157	14.7822	15.8046	13.9607	13.8991	11.4365	14.0818	12.7738	0.912997	0.013832	0.00909132	0.162993	0.00473594	0.203234
ENSG00000167447	SMG8	20.1334	16.0972	18.3364	15.3925	16.4693	13.3774	14.4717	14.9932	17.7851	16.9583	17.3806	15.1669	17.0439	14.5213	14.7366	14.5862	15.3736	14.4952	15.4061	13.6601	0.718664	0.0463015	0.358458	0.0856461	0.016317	0.202742
ENSG00000102606	ARHGEF7	15.6494	12.3746	14.1101	11.5571	12.3218	11.0767	12.0102	12.1748	12.6282	9.97114	11.5125	10.7148	12.2179	10.6764	11.9965	10.8351	11.9587	10.1018	10.4402	9.82574	0.954507	-0.00767968	0.248347	0.0882382	0.01806	0.202724
ENSG00000288053		115.064	92.4735	103.492	92.2413	95.4648	95.5175	101.777	92.2164	109.179	96.8841	103.134	87.7825	98.9753	87.9219	93.5986	83.9115	97.1641	82.3002	90.354	83.0232	0.37533	0.066657	0.0402698	0.130682	0.00804022	0.202556
ENSG00000100425	BRD1	18.8666	16.967	16.1356	15.71	17.3012	13.525	17.0287	14.1561	18.8552	17.0709	17.9212	16.301	17.0706	13.3597	16.4907	15.4864	16.2623	14.2418	13.6995	13.782	0.961218	0.00760791	0.417409	0.0715392	0.00598955	0.20251
ENSG00000173020	GRK2	33.3399	27.5613	27.8009	29.4419	38.2993	34.7058	37.6688	29.8272	36.4454	35.1394	34.3369	33.7	33.1931	30.928	34.0183	28.5909	35.4554	30.8165	31.0979	29.3713	0.236643	0.0907187	0.327357	0.0905293	0.00922504	0.202397
ENSG00000057252	SOAT1	43.195	46.3319	45.0138	41.4239	29.2732	24.9384	27.1526	26.0372	39.6765	31.7497	32.0287	29.0002	37.9186	31.8238	31.4923	31.0686	29.861	30.5419	28.6734	26.4407	0.0368359	0.112887	0.399533	0.0588415	0.0115926	0.202032
ENSG00000067225	PKM	1384.03	1048.36	1316.55	1001.99	1893.91	1747.74	1787.48	1708.05	1713.17	1438.23	1715.09	1458.65	1552.21	1415.48	1656.7	1421.55	1353.95	1158.51	1358.98	1204.86	0.809144	0.01944	0.00594036	0.184223	0.02545	0.201949
ENSG00000270647	TAF15	101.595	82.1835	91.0348	76.1231	100.389	78.7921	100.181	82.3017	105.106	98.8052	113.092	99.5649	100.452	87.6551	104.873	84.1748	89.0419	80.3417	92.9641	82.7086	0.752528	0.0269958	0.000199049	0.208864	0.0133112	0.201924
ENSG00000155660	PDIA4	286.869	240.094	282.741	245.905	299.223	211.291	280.139	212.065	324.098	263.225	295.21	271.206	259.266	228.487	261.002	228.722	211.299	207.425	234.112	213.807	0.92153	-0.00930281	0.00613616	0.175932	0.0291525	0.201742
ENSG00000165733	BMS1	16.8395	13.5243	16.5979	13.4125	18.3788	14.97	18.8325	16.8771	21.9818	17.4992	18.9979	18.0397	17.3156	16.5496	17.0852	15.8681	19.3097	17.29	16.2289	15.8819	0.92154	0.0129692	0.155478	0.101169	0.00577408	0.201705
ENSG00000198925	ATG9A	55.1983	44.0336	47.1967	43.6833	58.4999	51.9061	57.2636	53.553	59.0569	50.516	57.1485	54.865	58.8392	52.259	58.6809	53.5136	60.7097	48.497	50.7572	44.9374	0.996027	0.000624025	0.200188	0.0820946	0.0146848	0.201697
ENSG00000174106	LEMD3	12.1508	12.0838	11.9996	10.9872	14.3442	11.3722	13.5074	13.0142	16.0281	12.7407	12.9033	12.7711	13.3303	12.3468	13.3672	12.4003	14.7175	11.6721	12.7594	10.9961	0.90264	0.0199021	0.419882	0.0708049	0.0227267	0.201585
ENSG00000107186	MPDZ	24.2147	19.4309	28.3929	19.7221	19.371	14.5183	18.5302	14.9212	14.4276	12.6241	14.9008	13.9265	18.1414	13.9376	18.7135	14.7089	14.1645	12.3388	16.0823	13.1926	0.467407	-0.0576451	1.64691e-05	0.283321	0.0166117	0.20142
ENSG00000256500		93.2068	74.2159	98.2733	75.6658	117.86	105.682	115.986	108.885	111.107	90.5586	101.424	91.5248	110.586	101.986	109.944	101.199	111.899	83.2268	105.977	89.6926	0.835287	-0.0197979	0.0110925	0.161273	0.00516043	0.201352
ENSG00000143190	POU2F1	3.44076	3.20171	4.07075	3.05674	2.70559	2.13802	2.62353	2.1562	3.40437	2.58541	2.49508	2.59417	2.70191	2.32171	2.64843	2.57433	2.93598	2.823	2.68354	2.59475	0.898562	0.0236928	0.288797	0.115227	0.0327884	0.201328
ENSG00000137266	SLC22A23	19.5714	15.6852	14.4443	13.3869	17.0456	17.3987	16.4053	15.206	19.2273	17.7031	16.4712	15.3409	17.2311	15.683	14.2833	15.3546	13.1164	15.1045	13.0785	13.7352	0.000660049	0.175737	0.970055	-0.00386656	0.0439958	0.201211
ENSG00000143515	ATP8B2	14.7903	10.2562	14.3329	11.0948	13.332	11.0105	13.9253	12.022	15.6516	12.2957	15.0287	12.3795	12.3531	9.69264	14.0066	10.9933	9.17996	7.729	9.051	8.7933	0.197611	-0.104481	0.00340304	0.219593	0.0193705	0.200961
ENSG00000163798	SLC4A1AP	33.7231	28.8043	32.9657	26.59	30.4408	28.1021	30.3295	28.1407	31.4434	26.9298	30.1114	27.1094	31.2167	29.5154	29.9925	26.6659	29.7929	28.2312	28.3207	25.1756	0.185283	0.100034	0.0348638	0.148562	0.0103152	0.20089
ENSG00000122126	OCRL	24.524	18.6156	24.1825	16.5754	22.5241	18.7351	22.2039	22.5705	23.8769	19.5904	22.1292	21.3606	22.6447	19.3935	21.1159	19.604	20.9216	18.454	19.2507	18.0461	0.839548	-0.0272161	0.212283	0.120107	0.0447144	0.200622
ENSG00000115020	PIKFYVE	10.5954	9.77361	11.485	9.36679	11.7471	9.04393	11.3129	9.42188	12.4381	10.3416	10.6727	10.1297	10.1275	9.01032	9.09275	9.03571	10.5007	9.38273	9.36107	9.30639	0.828203	0.0247819	0.229408	0.0971779	0.00577851	0.200424
ENSG00000144857	BOC	6.98323	5.02567	6.06516	5.24848	8.03678	6.1948	7.91967	6.14882	8.90351	8.12906	8.42578	7.84204	7.10432	6.08303	7.42477	6.65597	6.15453	5.44232	6.64694	5.90261	0.857961	-0.0299468	0.044964	0.167418	0.0418661	0.200397
ENSG00000168303	MPLKIP	6.98162	5.61291	6.19557	5.95005	6.69883	5.29973	5.85398	5.01925	6.01178	5.61851	5.87344	5.12542	5.64718	4.73658	5.3202	5.09089	5.98214	5.18987	5.80631	5.57884	0.995528	-0.00126957	0.381092	0.0847786	0.0306426	0.200365
ENSG00000198053	SIRPA	74.4542	66.6168	67.2486	64.5823	75.4493	65.797	70.4003	63.75	92.833	70.5963	83.3502	71.5733	80.1982	63.4441	70.7278	68.887	74.6729	68.2545	72.5829	70.1346	0.991212	-0.0013176	0.348937	0.0686051	0.00639906	0.200263
ENSG00000173744	AGFG1	30.6028	29.2446	31.597	23.671	35.9275	34.5269	38.9195	35.4762	39.0248	33.7851	37.5694	32.3412	36.8426	34.0831	37.7815	32.8702	38.9794	32.6026	35.8541	31.4275	0.0751852	0.101409	0.00116052	0.197284	0.0135156	0.199907
ENSG00000155111	CDK19	13.1755	13.0019	13.7792	13.2826	8.99001	6.47664	8.43009	6.62547	13.3468	9.49923	9.63603	10.3447	9.67499	8.10922	8.45189	8.53043	9.0203	8.68384	7.41149	8.05171	0.923924	-0.0150444	0.977143	-0.00382804	0.0355586	0.199877
ENSG00000132485	ZRANB2	73.5942	64.4576	75.4715	55.785	74.7258	66.8033	72.7538	68.8494	81.4087	60.8589	66.361	60.411	60.2761	66.1627	65.0068	60.447	64.6757	59.9973	60.2576	56.7703	0.114617	0.0931497	0.0624383	0.134824	0.0177067	0.199793
ENSG00000117758	STX12	51.3567	42.9149	50.3781	43.6475	53.6579	56.1784	57.3421	56.5843	58.0084	46.5901	47.6863	44.2124	53.2636	50.5746	47.5733	48.752	53.1849	39.1639	45.3795	38.6907	0.652367	0.0386778	0.351005	0.0719771	0.039602	0.199702
ENSG00000183258	DDX41	85.2471	70.1878	70.3513	71.9402	80.8532	73.4802	78.5589	71.4834	87.2339	78.4939	78.1366	75.1088	88.684	71.7948	82.6061	74.7968	81.6271	67.8545	70.0226	68.8131	0.901013	0.0142062	0.692342	0.0330136	0.00301759	0.199582
ENSG00000198743	SLC5A3	10.1854	9.38582	9.78994	8.58633	8.03587	6.97356	6.44745	6.05481	10.176	8.66641	7.9012	8.80209	7.29438	6.28557	7.24681	6.28003	7.51201	8.16878	6.90832	7.25676	0.116819	0.111919	0.877421	0.0175604	0.0156645	0.19933
ENSG00000115568	ZNF142	4.6107	3.60882	4.58885	3.68434	4.83741	3.90936	4.59359	4.36649	5.05835	4.37559	5.40754	4.91777	4.70065	4.0956	4.70644	3.68709	4.61407	4.10174	4.40199	3.8068	0.981175	-0.00461544	0.0250638	0.183054	0.0390597	0.199225
ENSG00000204642	HLA-F	14.6131	13.2919	12.5244	13.0055	12.9707	8.12517	11.8025	10.6349	12.0637	8.60845	10.4525	8.40956	15.4805	11.9028	14.4953	13.9591	10.4685	9.52656	8.84315	10.3389	0.310199	-0.116885	0.941989	0.0110273	0.0495469	0.199078
ENSG00000273269		246.664	198.667	228.563	202.592	317.797	291.811	316.887	279.628	267.192	233.879	256.543	223.622	307.757	301.192	320.332	273.761	304.592	247.072	297.318	258.865	0.476964	0.0512961	0.00393298	0.162838	0.00292746	0.199021
ENSG00000100890	PRORP	17.7474	14.5267	17.9475	13.7461	15.5961	15.5636	15.3431	15.8149	19.9885	15.475	15.9606	14.1	18.1094	16.0182	16.3515	15.4369	15.7189	14.1786	16.3858	15.1759	0.641292	0.0450024	0.190947	0.109107	0.0447758	0.198947
ENSG00000160741	CRTC2	28.7607	23.648	26.3569	20.8993	25.1723	23.3099	23.2845	22.8747	28.9349	23.3935	27.7801	23.7307	25.2483	19.6447	26.6234	24.9488	24.9008	21.2399	23.3909	21.2462	0.93026	-0.0156045	0.11424	0.130762	0.0294971	0.19887
ENSG00000133884	DPF2	28.0453	26.1578	26.2958	25.7833	25.4097	20.9792	24.9556	20.8989	30.0655	25.1344	27.3184	23.2079	26.2428	21.6885	26.6172	22.4181	21.5954	20.6004	21.6507	19.8582	0.643935	0.0458746	0.058531	0.144683	0.0112882	0.198789
ENSG00000111266	DUSP16	14.0954	13.5579	13.9759	13.3752	10.2363	10.0976	10.2985	9.99996	13.0298	11.1423	9.87984	10.6025	12.8025	10.0406	10.6269	9.97803	10.6759	10.1982	9.73721	8.26947	0.256502	0.0971495	0.747624	0.0325071	0.0336819	0.198758
ENSG00000126461	SCAF1	72.0906	56.1461	57.965	56.7717	72.3841	71.6065	73.206	63.2868	64.0058	63.0916	68.8936	64.0803	69.6535	60.435	68.7909	59.3599	68.6979	54.8081	62.7704	53.6583	0.402774	0.0562915	0.0588192	0.12395	0.019598	0.198569
ENSG00000007384	RHBDF1	36.4817	28.4392	32.7531	31.1995	47.6	40.7985	47.4329	38.3336	38.9704	32.9144	38.6961	32.1904	37.2258	33.5327	41.3977	36.1773	32.8788	26.7824	29.9188	27.3237	0.93085	-0.0118746	0.0205536	0.16204	0.0079993	0.198559
ENSG00000174373	RALGAPA1	7.86065	6.84189	8.4633	5.81723	7.26865	6.41715	6.80611	6.88632	7.14186	5.83803	6.36446	5.87227	6.0992	6.07212	5.91597	5.51513	6.76952	6.09062	6.29362	5.92809	0.473462	0.0761851	0.190733	0.132723	0.0263221	0.198296
ENSG00000196526	AFAP1	146.666	144.018	136.077	139.987	111.988	104.073	99.7511	97.6185	141.968	138.399	119.776	129.935	113.54	87.4147	91.6685	81.1758	161.97	145.76	129.016	136.468	0.0180976	0.101286	0.640478	-0.0403743	0.039258	0.198103
ENSG00000277972	CISD3	42.1855	34.8599	37.8478	39.1561	49.1353	44.7496	48.9354	39.7735	45.0129	41.4171	45.048	39.6018	44.2985	38.4382	46.0457	37.5978	45.5976	37.3729	40.1094	37.4655	0.743842	0.0367996	0.108056	0.133044	0.00951502	0.197959
ENSG00000257218	GATC	70.3205	61.2919	69.6983	60.732	72.1502	63.7843	67.1775	60.525	78.4346	65.825	60.6739	64.9168	66.9672	62.7684	61.7197	61.45	70.0454	59.0878	67.4294	58.5447	0.473462	0.0469637	0.451573	0.059434	0.0032293	0.197903
ENSG00000170852	KBTBD2	22.395	21.1379	20.5366	19.4344	20.5165	16.866	17.9305	17.5433	23.0039	19.9477	20.7996	17.8712	21.9069	18.5782	19.4716	19.9204	23.2732	20.753	20.1314	20.3816	0.657082	0.0466353	0.834748	0.02182	0.00780356	0.197777
ENSG00000214013	GANC	6.28872	5.16943	5.86646	6.21625	5.73971	4.55736	5.42681	4.47797	6.75535	4.90351	6.137	5.12115	5.47897	4.86625	5.21621	4.68201	4.91806	4.31485	4.79491	4.52429	0.707083	-0.0503231	0.296718	0.103807	0.0355044	0.197599
ENSG00000092531	SNAP23	89.1813	87.8018	95.8094	74.7916	75.1021	66.5355	70.297	67.5959	82.2207	64.6066	69.3729	64.4695	67.24	66.1036	61.5215	61.6601	71.8509	62.9568	71.6069	60.8927	0.114542	0.0896291	0.105758	0.117709	0.0046266	0.19759
ENSG00000012983	MAP4K5	33.3368	27.4632	33.189	26.3908	35.4107	30.5365	35.0826	31.1146	39.6834	33.4182	33.9062	32.2001	33.3426	29.5832	31.3238	30.9728	34.5123	30.26	33.9819	30.2348	0.854162	0.0200861	0.0856692	0.118944	0.0049954	0.197522
ENSG00000162736	NCSTN	148.936	123.427	142.91	120.22	138.379	116.507	135.296	118.464	142.504	116.076	132.827	112.858	134.751	118.585	135.939	116.568	109.071	101.054	107.923	106.157	0.841903	0.0182182	0.0175109	0.151162	0.00967659	0.197281
ENSG00000213533	STIMATE	8.14634	6.41547	6.66237	6.81437	9.6157	7.64558	9.18511	9.37605	9.16948	8.48028	8.79663	8.16511	9.57066	7.32472	9.06764	7.95337	8.97552	7.43417	7.53761	6.78823	0.76262	-0.0472509	0.681875	0.0455201	0.0460641	0.197276
ENSG00000178951	ZBTB7A	26.9847	21.6174	24.0753	23.1671	27.2879	25.974	25.041	22.6373	25.7674	25.7887	22.9196	25.3163	24.9931	20.6437	22.8283	20.2229	25.446	21.339	21.7456	20.7092	0.489809	0.0564728	0.76818	0.0270009	0.0133763	0.197215
ENSG00000173950	XXYLT1	18.9453	15.3414	18.5237	15.3802	24.94	19.6884	23.4182	17.832	24.3168	20.6315	23.157	20.5184	21.3553	19.503	20.672	19.3297	18.0696	17.0496	19.6829	18.8339	0.895583	0.0200586	0.0388197	0.164994	0.045648	0.19718
ENSG00000103121	CMC2	4.45178	3.9679	5.09599	4.15723	6.57663	5.31401	5.7569	5.24557	6.40638	5.93634	5.76045	5.29755	5.52489	5.42043	5.59041	4.93702	5.7759	4.89733	5.14903	4.88724	0.521536	0.0707946	0.117525	0.125782	0.0173004	0.197093
ENSG00000163882	POLR2H	34.1913	34.0699	30.4123	32.0189	36.0839	33.1096	35.2492	29.455	39.4887	34.9813	38.1602	36.4569	35.5944	29.3418	33.4965	28.2963	33.7955	33.8929	35.1361	27.7544	0.140218	0.123171	0.148935	0.134307	0.0242769	0.196929
ENSG00000119725	ZNF410	16.347	15.1539	16.0616	13.3593	16.3925	15.4734	16.2651	15.8728	19.4905	18.3516	18.9313	15.3605	18.3285	17.0557	18.4606	16.8362	19.6932	16.8298	18.03	15.8108	0.0990094	0.118252	0.0402338	0.151626	0.0172339	0.196835
ENSG00000198042	MAK16	15.3333	11.7871	14.7164	11.8283	19.6572	18.0834	19.112	18.0636	23.0731	19.2853	19.2008	19.7443	17.3688	16.4227	17.6337	15.3861	15.9227	12.851	16.2863	13.4952	0.925859	0.0149949	0.140788	0.127925	0.0189078	0.196823
ENSG00000093010	COMT	40.8583	33.3465	35.5589	33.1144	35.8044	35.7984	36.9792	34.6363	37.1014	35.0547	37.7681	34.0037	35.8006	32.8109	33.3868	31.618	40.5811	30.4515	32.7444	29.4912	0.370158	0.056621	0.20115	0.082466	0.0231117	0.19678
ENSG00000148606	POLR3A	10.9348	10.0064	11.3025	9.64966	11.2237	9.49896	10.6806	9.05964	12.4855	9.01198	10.5819	10.6439	10.3195	9.11692	10.536	9.66263	10.6339	9.2876	9.50044	8.65253	0.979426	-0.00419952	0.160801	0.109704	0.0111382	0.196757
ENSG00000067900	ROCK1	21.9809	19.3758	22.5424	18.567	23.9034	20.7246	23.3124	20.3541	25.4726	19.7487	20.7045	20.7746	20.4059	19.0802	20.5695	19.8986	20.8162	16.9468	19.2665	16.8079	0.933928	0.00935282	0.104375	0.109867	0.00548663	0.196644
ENSG00000254999	BRK1	264.542	239.262	259.29	228.878	287.95	255.495	279.734	246.703	276.897	230.901	259.964	242.943	303.199	264.607	283.553	246.794	262.056	231.596	271.546	228.674	0.470265	0.0487983	0.0105262	0.148411	0.00503926	0.196546
ENSG00000170275	CRTAP	80.0085	67.5031	82.4058	72.8063	80.3055	60.4732	79.2078	60.6281	82.4559	65.6367	78.8648	65.4409	79.3903	61.53	77.2152	63.675	57.8057	55.2537	61.7005	61.1153	0.513895	-0.0444625	0.00587877	0.191787	0.037773	0.196539
ENSG00000106263	EIF3B	184.901	148.852	171.586	143.144	199.089	180.801	197.061	172.394	204.295	186.897	193.06	191.307	183.887	165.816	190.508	170.283	200.553	170.003	181.487	159.341	0.46923	0.0455961	0.0360885	0.130035	0.0171678	0.196441
ENSG00000107731	UNC5B	62.242	55.6144	45.8467	58.7886	79.3742	72.493	76.6631	67.3127	62.3717	59.3529	53.6406	54.9901	52.6762	43.8933	43.4527	41.6576	93.817	88.3634	75.1125	77.5893	0.0724611	0.0974545	0.500919	-0.071246	0.0130473	0.196388
ENSG00000163714	U2SURP	27.6841	24.8579	29.8048	22.5399	29.4909	26.4444	29.3452	27.8594	31.0564	26.2238	25.3277	23.7645	28.6009	28.8851	27.2296	27.2711	29.871	27.7174	27.9696	24.5373	0.0470663	0.109472	0.11483	0.117732	0.01035	0.196375
ENSG00000100393	EP300	25.3958	21.8855	25.0058	21.4198	22.8013	19.1687	20.6873	19.0882	24.0187	20.7268	23.6981	20.1434	21.4657	19.4344	21.4999	18.6516	22.139	20.0552	19.3159	19.8813	0.525336	0.046261	0.111919	0.114103	0.00289745	0.196343
ENSG00000072778	ACADVL	318.505	271.939	254.637	250.807	298.506	287.382	281.852	283.379	353.217	317.094	317.831	302.257	320.46	277.323	303.282	285.787	296.348	266.001	241.852	240.011	0.125871	0.0784551	0.968701	0.00353711	0.015122	0.196284
ENSG00000174021	GNG5	174.158	163.3	168.936	146.989	192.666	186.437	191.198	190.313	181.962	181.464	169.957	157.971	180.498	167.045	176.087	159.789	207.179	149.004	160.615	149.2	0.148441	0.0926634	0.260303	0.0779749	0.0241428	0.196246
ENSG00000177666	PNPLA2	166.241	155.476	138.386	156.432	156.803	149.729	141.552	132.093	132.325	140.861	121.751	126.337	152.094	126.951	124.976	122.966	175.806	153.199	138.908	132.986	0.00570131	0.131928	0.620868	-0.0421264	0.0233817	0.196232
ENSG00000148110	MFSD14B	52.9396	45.9139	57.1435	42.5863	76.6749	67.2526	75.9857	68.8962	68.8872	56.9708	61.1486	57.2647	63.8663	61.257	65.447	58.3266	62.2341	51.5793	60.6124	52.2851	0.623037	0.0387298	0.00669552	0.173254	0.00420229	0.196032
ENSG00000157540	DYRK1A	8.22348	8.03156	8.05464	7.69588	6.99334	5.99974	6.8002	5.8638	8.27416	6.88435	7.42367	7.00571	7.77803	6.53102	6.97491	6.32604	6.38023	5.76894	6.09675	5.4576	0.473853	0.0551235	0.14549	0.0986203	0.00721319	0.195923
ENSG00000101152	DNAJC5	78.8736	61.5487	68.0371	60.7882	89.6671	84.9557	92.7214	85.9576	82.2717	75.168	80.1329	75.798	91.6318	77.3593	86.4167	78.8927	95.8082	79.5909	86.5596	75.6109	0.769426	0.0234345	0.0945728	0.102551	0.0211607	0.195854
ENSG00000149782	PLCB3	16.7758	12.09	16.2139	13.2751	22.7192	19.1259	21.7697	19.3594	25.107	19.6622	25.2582	20.3493	19.52	17.1117	21.9881	18.5868	16.6978	12.9363	16.4143	14.8104	0.312854	-0.0828631	0.00312889	0.199421	0.0109948	0.195835
ENSG00000058272	PPP1R12A	32.8605	28.3567	35.4179	28.6353	33.0121	28.4802	32.8459	30.9627	37.6752	28.1574	29.5011	27.9718	29.5439	30.029	28.2118	28.4721	29.6153	22.9508	26.0661	23.4088	0.99315	0.00119587	0.214088	0.0890893	0.0149325	0.195797
ENSG00000127948	POR	34.8829	25.2262	29.565	28.531	32.0095	28.6582	30.9745	27.2535	38.2728	35.1762	37.7039	33.6292	33.1806	29.8254	34.6623	30.4682	31.1971	25.2204	28.41	25.6964	0.990537	-0.00182261	0.0841648	0.113744	0.00462377	0.195747
ENSG00000070423	RNF126	52.1858	40.4093	37.1641	40.0005	63.9897	56.6542	64.0162	51.0313	58.41	57.1029	59.9576	58.2192	61.437	53.5982	59.8114	56.3035	68.3973	59.6488	57.3557	56.6826	0.658436	0.0449911	0.67947	0.043472	0.0282197	0.195745
ENSG00000029153	ARNTL2	6.59165	4.87126	8.71822	4.91528	8.17375	6.79458	9.80769	7.14114	8.14532	7.0619	9.24008	7.05465	7.38525	7.28804	9.33955	7.51591	9.68147	7.7778	10.9885	7.7644	0.963322	-0.00798344	4.52848e-09	0.459943	0.0415169	0.195498
ENSG00000279765		68.4137	71.141	67.9227	62.0537	70.726	54.2811	66.7066	62.412	69.2775	66.4371	65.8294	58.3549	63.5968	61.7533	52.8325	51.1622	62.5486	60.4051	59.7815	53.177	0.137102	0.145087	0.305433	0.0905105	0.0233206	0.195401
ENSG00000162601	MYSM1	8.63645	8.39261	9.37324	7.11853	7.95339	6.63393	7.00591	6.79281	9.81069	7.32729	7.16149	7.58622	6.38713	6.75418	6.74876	6.92714	6.89908	5.85094	6.14282	5.44244	0.559367	0.0613964	0.524026	0.0669651	0.0372028	0.19539
ENSG00000102780	DGKH	6.39466	5.31091	6.85153	5.3177	5.47373	4.99575	5.56799	5.12271	6.57405	5.17741	5.99405	5.27768	4.17909	4.59827	4.1663	4.01592	4.54961	4.12272	4.3522	3.5094	0.328544	0.0843954	0.0173268	0.174749	0.0192325	0.195259
ENSG00000180008	SOCS4	10.8156	8.96841	12.6345	9.01084	14.7541	11.8907	14.4386	12.4162	15.6789	12.1328	12.028	11.8144	10.7349	10.2235	11.3695	10.4815	12.2732	10.7857	12.0979	11.0673	0.977237	-0.00426026	0.0517727	0.160708	0.0166799	0.195202
ENSG00000108424	KPNB1	148.814	129.303	153.998	114.172	155.804	134.52	149.879	136.484	158.44	136.09	141.131	131.85	141.815	133.62	142.873	131.788	155.86	140.2	155.518	139.199	0.25894	0.0630775	0.0227785	0.154855	0.0141752	0.194964
ENSG00000136827	TOR1A	61.5936	53.7138	55.4124	51.9242	68.2977	57.895	71.9406	57.6942	73.5608	57.1844	63.4582	62.8532	69.9912	64.7408	70.3244	62.7475	65.6585	57.0775	60.84	55.922	0.901604	0.014978	0.126776	0.109747	0.00355064	0.194763
ENSG00000164305	CASP3	44.3366	36.8696	43.4324	37.1441	45.6172	42.5986	44.3804	41.4884	47.4829	39.6841	41.0873	39.1754	44.4104	40.4074	42.3075	40.4594	44.7402	38.5836	45.3111	36.2331	0.623202	0.0435763	0.0864534	0.122978	0.00750004	0.194762
ENSG00000121851	POLR3GL	38.1475	32.0841	36.5814	34.9332	32.8219	31.5524	28.1258	29.0601	32.147	30.0918	30.182	24.8492	32.28	27.7067	28.3671	27.4803	27.7411	28.5085	27.6263	23.9386	0.330816	0.118549	0.510553	0.0755127	0.0430636	0.194644
ENSG00000188229	TUBB4B	438.808	391.948	410.581	348.753	641.706	641.12	600.364	605.307	547.975	504.516	549.924	502.168	540.492	514.955	572.553	518.414	698.492	527.416	589.45	492.42	0.0757388	0.0854432	0.0846036	0.11809	0.0461285	0.19464
ENSG00000161217	PCYT1A	36.1863	28.8661	34.5032	26.9986	46.0394	45.9777	47.4634	45.5195	40.5745	37.0903	41.0447	35.5121	42.7582	41.6543	47.1158	40.3593	41.3953	32.9077	39.7153	31.4509	0.18928	0.0725479	0.00130041	0.202345	0.0297612	0.194628
ENSG00000163281	GNPDA2	8.92829	7.35366	8.7531	6.23122	8.23437	7.92638	7.31756	7.74747	9.52131	7.50922	7.69093	8.03052	7.51538	7.39167	6.54282	7.16334	7.68225	6.83044	7.32372	6.7227	0.585099	0.0634236	0.804554	0.0343387	0.0476267	0.194589
ENSG00000164114	MAP9	11.5032	10.8084	12.9629	9.47739	12.2961	9.78069	11.1816	10.7847	13.3644	10.6556	10.5762	10.6967	9.39443	9.49427	7.99803	9.17106	9.89233	9.78605	9.35234	8.15924	0.33843	0.0864649	0.571497	0.0658493	0.0127084	0.194431
ENSG00000196961	AP2A1	160.926	123.084	142.591	134.096	150.828	143.251	155.42	135.387	155.68	141.764	161.727	139.235	147.746	134.954	149.546	131.876	165.532	124.22	147.215	129.01	0.933274	0.00913977	0.0193328	0.141977	0.0115014	0.194376
ENSG00000170242	USP47	18.7028	16.7018	19.4989	15.9898	17.1608	16.0289	16.4074	16.0822	19.0972	15.2845	15.2986	14.5464	17.3148	17.6682	17.3079	15.4768	18.7571	16.9683	16.6619	15.9654	0.0893668	0.0983977	0.204256	0.0890548	0.00762418	0.194356
ENSG00000135596	MICAL1	24.1664	16.045	21.9369	16.601	31.6339	26.7909	34.0437	27.1784	30.3221	23.2408	32.8105	28.8774	27.0102	23.4778	35.3789	26.7174	19.4221	15.287	19.2536	16.087	0.123679	-0.115569	8.78298e-06	0.281806	0.0482751	0.194131
ENSG00000170791	CHCHD7	22.5181	19.0333	21.8718	20.1839	21.8858	24.2913	20.9764	19.3577	19.9531	20.3013	20.4488	18.2204	24.9616	22.9902	21.6222	21.3782	26.1378	22.8636	22.9227	19.7703	0.0502739	0.160435	0.277289	0.0924443	0.0283485	0.194088
ENSG00000101972	STAG2	36.3693	36.1234	37.7135	32.6291	34.6845	25.7666	30.3845	27.5113	36.6363	28.1646	29.4682	28.176	29.2066	27.0727	28.6854	26.4299	29.9769	27.1259	28.269	28.2055	0.808814	0.0237553	0.27639	0.0744177	0.00848511	0.194079
ENSG00000040633	PHF23	53.3957	41.0896	48.1409	41.1265	45.7741	45.4063	46.634	42.8074	53.9002	48.2889	48.0797	44.8023	47.272	40.9085	46.9085	39.8851	39.6416	36.0424	36.716	36.4991	0.470991	0.0595235	0.145291	0.106054	0.0150161	0.193967
ENSG00000124177	CHD6	13.1782	12.7318	13.8019	12.458	11.6689	9.51675	10.4899	9.19782	12.1947	9.55511	9.86809	9.57864	11.5577	9.0332	9.96815	9.59672	11.4752	11.2477	10.7971	10.9792	0.842936	0.0217308	0.545122	0.0482663	0.0160813	0.193776
ENSG00000163479	SSR2	430.984	381.79	403.964	355.87	409.718	366.647	386.334	367.043	462.499	401.529	423.885	367.693	426.335	371.022	382.613	354.978	413.066	429.044	415.534	393.216	0.0276469	0.0999101	0.138548	0.0966195	0.0130451	0.19369
ENSG00000137076	TLN1	348.177	263.92	334.553	263.303	378.676	353.476	400.498	349.536	363.581	316.419	380.101	345.388	331.863	307.139	372.037	302.399	307.892	247.768	290.036	238.005	0.909782	0.0110421	0.000185748	0.219553	0.041581	0.193211
ENSG00000161956	SENP3	52.3673	43.4106	51.5196	45.0376	65.0895	55.3115	62.3286	56.8919	59.8435	49.3596	56.9086	50.9542	58.3434	53.2274	57.7929	51.2814	58.6085	48.8068	54.9471	48.6546	0.995653	0.000810903	0.0285985	0.133222	0.00449621	0.193176
ENSG00000134987	WDR36	12.8205	11.1862	13.0296	9.36446	14.5812	11.7471	12.5894	13.8532	15.9672	11.8056	12.6584	11.8684	11.6124	11.8754	10.9674	11.4254	10.4794	9.37732	9.99514	9.60026	0.897687	0.0204845	0.674364	0.0513295	0.0438366	0.193153
ENSG00000285708		17.4259	18.6768	19.1389	15.4818	11.3306	10.71	12.8124	8.9957	16.8787	16.1694	16.3514	14.042	14.1625	13.3186	13.2794	12.9119	15.0422	15.8229	15.0414	13.0878	0.00354771	0.225695	0.0154338	0.217785	0.029989	0.193029
ENSG00000058668	ATP2B4	187.427	151.53	191.618	153.242	226.945	208.456	218.924	212.538	195.453	145.172	171.158	151.088	204.708	202.118	228.503	196.188	165.735	136.198	137.525	136.534	0.966174	0.00404757	0.0962583	0.121856	0.0236266	0.193027
ENSG00000023697	DERA	33.3719	28.9848	34.8026	27.3821	37.2432	31.231	37.9926	32.3292	40.7532	33.9662	34.2625	35.1062	36.3122	33.9708	36.823	32.4541	37.0367	33.6914	35.4938	31.503	0.67375	0.0459386	0.0661393	0.145483	0.0102522	0.192981
ENSG00000131748	STARD3	33.3895	30.017	28.4049	28.0389	31.6076	28.2158	30.0357	25.6486	31.2364	26.0161	30.1486	25.9563	31.9751	28.1082	31.6367	27.9212	30.0951	26.9541	30.944	28.4542	0.598495	0.050006	0.114582	0.119249	0.0107234	0.192898
ENSG00000175792	RUVBL1	75.377	66.7732	70.5584	58.7076	82.9008	68.3214	79.7423	75.5035	88.5172	73.839	82.2375	77.8055	80.0781	70.7599	75.7096	71.2208	80.6211	72.5782	74.4831	67.8858	0.796853	0.0262152	0.139013	0.0953746	0.00731137	0.192645
ENSG00000152492	CCDC50	27.1821	24.3533	27.8417	23.1486	26.8819	26.864	28.7047	25.6674	25.944	21.9735	22.4746	22.8528	28.7982	27.0823	27.7013	25.1521	35.4885	27.6139	31.0503	26.5938	0.284618	0.0659169	0.0638595	0.120854	0.0155568	0.192534
ENSG00000136628	EPRS1	54.0893	48.1524	56.3183	44.3209	81.3892	73.6639	76.0293	74.5725	77.4733	65.2406	68.7568	64.3298	60.711	64.2957	64.8434	64.2565	80.5323	58.1748	64.7267	57.1869	0.502258	0.0446644	0.182296	0.0978943	0.0440675	0.192299
ENSG00000085377	PREP	11.0654	9.61222	11.154	9.06187	11.9717	11.0147	11.7503	10.2787	12.8715	10.6701	11.3378	10.7105	11.3788	10.4092	11.9014	10.3681	10.9419	9.34012	10.2331	9.60903	0.640113	0.0451625	0.0469469	0.139118	0.00821159	0.192224
ENSG00000105821	DNAJC2	14.9306	13.2551	15.8977	11.9418	16.9694	16.2537	16.3164	15.2234	18.3937	15.1774	16.3017	14.732	16.0148	16.6372	14.9597	13.9466	15.4119	15.2213	15.2623	14.3698	0.0434054	0.14164	0.0992271	0.134417	0.0165778	0.191769
ENSG00000107223	EDF1	254.887	223.265	227.069	213.878	280.198	258.311	278.933	246.25	239.949	258.12	260.777	244.624	296.421	241.992	274.734	235.629	313.311	256.132	282.114	246.675	0.13849	0.0766907	0.0499136	0.121927	0.0311825	0.191636
ENSG00000101846	STS	11.1006	9.01826	10.6075	9.21349	10.796	9.40712	10.3777	8.87355	16.1655	12.0515	13.4141	11.9771	11.4486	10.599	12.3743	10.6597	10.5574	9.22007	9.84529	10.5579	0.932775	-0.0123163	0.200774	0.107489	0.0277057	0.191507
ENSG00000163866	SMIM12	8.61176	6.71772	8.67897	6.7495	10.1169	9.89694	9.13222	8.59194	10.5513	9.64922	9.24203	9.15907	10.6175	9.17708	11.3634	9.79777	9.95652	8.54076	9.95089	8.72946	0.689053	0.0465431	0.0796447	0.1391	0.0141585	0.191412
ENSG00000188895	MSL1	46.1407	41.5291	38.593	40.8648	39.6951	35.4861	39.2966	34.1899	44.349	40.2468	41.01	39.8949	37.6465	35.5681	36.792	32.8819	38.5143	33.0033	35.4106	30.2169	0.148441	0.0814352	0.343546	0.076188	0.00744518	0.191077
ENSG00000104805	NUCB1	263.192	219.153	232.859	223.542	216.464	196.692	220.569	183.663	228.356	208.262	241.67	214.462	257.824	206.836	244.373	212.404	215.388	181.163	196.804	181.937	0.895308	0.0127468	0.0478365	0.128878	0.0146182	0.190987
ENSG00000105223	PLD3	163.7	133.76	136.057	141.015	137.413	123.539	142.696	113.663	138.33	128.515	132.141	125.591	145.51	113.925	129.953	122.157	137.618	117.514	123.263	119.393	0.95278	0.00664453	0.457986	0.0634973	0.00805842	0.190883
ENSG00000139146	SINHCAF	39.0522	40.6703	39.5806	39.37	31.0893	23.799	29.7096	22.5738	37.6213	31.7116	32.8766	32.3191	30.6026	27.2028	28.2935	24.5745	32.2269	29.7666	30.878	29.8918	0.466884	0.0610482	0.263112	0.0987674	0.0422409	0.190821
ENSG00000122482	ZNF644	14.3871	13.8867	16.4197	12.4558	15.7245	12.7933	14.305	13.8843	16.4283	12.9281	12.6375	13.0942	12.6134	11.609	12.9614	12.1511	15.2467	13.6315	13.7058	12.2672	0.743842	0.0386908	0.288237	0.0962796	0.0159398	0.190609
ENSG00000151461	UPF2	18.8482	18.2062	22.6562	17.1562	17.872	16.622	16.1309	16.8994	20.3274	15.6433	15.9239	15.2474	17.3324	16.2389	15.5634	15.568	17.6647	15.8521	15.4622	14.3142	0.313313	0.0775919	0.473372	0.0698563	0.0218276	0.190557
ENSG00000059145	UNKL	16.9929	16.4431	15.5718	14.5167	15.6736	15.7662	14.2995	13.5291	16.1575	15.4185	14.5627	15.3605	16.0683	14.2213	14.4871	13.9021	17.5601	15.3467	14.317	13.693	0.0284077	0.137044	0.901664	0.0122669	0.0196179	0.190185
ENSG00000153187	HNRNPU	112.668	98.3685	108.632	91.422	112.962	93.2059	107.366	94.1235	122.768	104.123	109.662	106.809	107.697	104.187	111.921	99.3195	104.618	92.0544	103.475	91.1486	0.480717	0.0440171	0.0291654	0.133137	0.0127084	0.18989
ENSG00000023287	RB1CC1	37.5345	37.1077	41.2507	34.1614	27.0738	23.3039	25.6932	23.8981	35.7686	25.9368	24.18	24.9215	26.9472	26.5359	25.898	25.3355	29.082	27.7334	26.7906	26.1007	0.195233	0.0768503	0.541194	0.0486206	0.0208146	0.18967
ENSG00000204463	BAG6	115.746	99.1604	100.404	99.5044	102.265	88.0411	99.624	85.0892	109.885	99.9383	116.339	102.181	107.179	91.4222	105.293	91.2824	112.65	95.4694	102.2	94.1373	0.770226	0.0230781	0.0846036	0.117177	0.0114474	0.189499
ENSG00000113971	NPHP3	13.9963	12.2944	13.4309	11.9335	10.1323	8.87789	9.59113	8.76415	11.3678	9.71295	10.0116	9.52471	9.57815	7.86532	8.10277	9.43779	9.93538	8.16232	8.34111	7.73072	0.99377	-0.00143948	0.857794	0.0210944	0.0240343	0.189384
ENSG00000117505	DR1	15.8554	13.025	15.6464	12.4901	18.1353	15.5849	17.4821	15.207	18.0488	15.8705	16.2926	15.7562	15.7254	15.3951	15.9233	15.5536	14.953	11.526	15.3487	12.4026	0.902154	0.0144297	0.0304334	0.14932	0.011568	0.189333
ENSG00000157741	UBN2	4.29723	3.95341	4.41711	3.67609	2.66005	2.27026	2.36388	2.18087	4.03147	2.78136	3.01844	2.98747	2.50523	2.23388	2.55134	2.42092	2.43906	2.08954	2.16585	2.32376	0.906718	-0.02121	0.689412	0.044709	0.0457612	0.189128
ENSG00000204351	SKIV2L	67.3674	64.3758	58.7915	50.075	44.2061	44.872	46.7479	42.0483	56.2973	51.7387	54.8296	52.8079	58.2343	50.93	53.373	50.5662	49.9763	54.6677	48.1422	41.147	0.0382355	0.186137	0.0662104	0.115259	0.0235427	0.18912
ENSG00000189091	SF3B3	33.4061	29.8913	32.8092	26.0823	30.4928	25.5878	28.1298	26.1701	34.7158	29.0107	33.4866	30.4042	29.2673	27.5312	32.5442	27.3765	26.3691	23.355	25.5834	22.7663	0.543525	0.0447474	0.00624824	0.165384	0.00893729	0.189025
ENSG00000114209	PDCD10	43.0007	38.0157	47.438	32.3113	51.7763	46.9472	49.4294	48.1882	47.3506	43.0419	41.4896	41.9936	45.8739	46.0391	46.2284	40.576	49.9493	42.0596	50.3663	42.8505	0.23941	0.091345	0.0673657	0.164286	0.0203519	0.189015
ENSG00000198830	HMGN2	304.915	332.582	342.589	289.837	329.913	238.388	284.447	237.222	329.183	276.087	296.003	278.905	322.428	297.439	324.483	305.441	318.323	287.637	311.66	275.108	0.31659	0.0601377	0.0231872	0.137842	0.0299373	0.189009
ENSG00000166164	BRD7	20.963	21.049	22.53	18.4226	19.6919	19.1092	19.639	17.1066	23.8043	19.6664	19.7527	20.1175	20.9646	18.6383	20.2161	18.3955	22.0734	22.4198	20.6949	18.4886	0.0136056	0.140391	0.0784287	0.11912	0.00457602	0.189008
ENSG00000257923	CUX1	51.9074	45.9204	50.0458	44.4994	36.0494	32.5879	33.2116	31.6386	40.8877	36.9829	36.2827	35.82	35.7849	32.1459	32.544	31.0174	44.456	41.8552	38.5123	36.9357	0.0608463	0.089796	0.536939	0.0444064	0.00976842	0.188663
ENSG00000171865	RNASEH1	28.2484	21.9471	27.1963	21.9755	35.5875	29.9725	33.0352	31.7707	34.0329	27.2989	30.2059	28.9865	31.9911	32.14	31.0178	29.4331	32.4269	26.0926	30.7059	28.1574	0.910195	-0.0140735	0.198963	0.0901018	0.00800573	0.188651
ENSG00000142208	AKT1	78.5529	64.1975	77.4775	65.9882	97.7695	87.7296	95.3939	85.161	90.6766	81.6526	93.0746	81.0308	92.0127	83.0122	93.5008	81.5882	100.399	83.0064	96.231	82.2699	0.718982	0.0274295	0.002205	0.170356	0.00891705	0.188402
ENSG00000075407	ZNF37A	7.94315	6.69581	7.70078	5.98161	8.82193	7.50671	8.12022	7.67163	9.09777	7.96916	7.89902	7.38929	7.3066	7.19588	7.12919	7.1811	7.53273	7.73194	6.95733	6.83134	0.166192	0.100361	0.378444	0.0772698	0.0235064	0.188246
ENSG00000152223	EPG5	20.1277	18.9896	21.7723	16.2835	19.2728	18.7821	19.4664	19.5287	19.4009	19.437	20.8683	18.0523	19.6209	17.863	18.3318	16.2103	19.0096	17.3816	17.3928	14.3062	0.0028506	0.15412	0.00905217	0.183178	0.0381575	0.188235
ENSG00000116685	KIAA2013	69.7189	57.9365	58.0919	62.7384	67.3549	61.627	67.0337	58.9557	69.9638	59.4646	67.2608	58.6692	66.9754	56.4159	64.131	55.5636	64.158	57.4558	62.3951	55.6377	0.810323	0.0235202	0.233283	0.0958257	0.00569771	0.188045
ENSG00000117862	TXNDC12	67.7324	57.0448	68.0244	57.279	64.8368	51.1645	64.8606	57.8362	80.2702	66.3945	66.4007	61.36	62.1437	60.4193	61.6509	54.0582	62.9158	62.2329	64.035	59.5827	0.611366	0.0488108	0.0375791	0.130475	0.0125449	0.187969
ENSG00000254995	STX16-NPEPL1	55.3697	44.2535	51.65	44.162	48.3483	42.8611	48.2365	43.5198	50.1255	43.8665	50.8324	46.3531	47.9132	39.9716	49.6486	44.1508	51.2137	42.9788	44.7797	39.8454	0.934197	-0.0100928	0.0187835	0.135822	0.0153032	0.187925
ENSG00000068796	KIF2A	17.3148	14.525	18.2701	13.6319	19.7964	16.8398	18.3586	17.4767	20.9593	16.3392	17.9538	17.8998	16.6327	16.2564	17.267	15.7281	18.709	15.9839	18.4968	15.8544	0.946574	0.00853394	0.066456	0.136996	0.008847	0.187488
ENSG00000008294	SPAG9	52.0142	51.9334	51.4396	46.0983	44.5407	39.6917	42.7043	41.4111	49.8708	40.1796	40.5212	36.9224	45.7912	41.2514	43.148	41.2447	47.8776	43.0223	44.8064	41.4724	0.200959	0.0739398	0.301178	0.0693763	0.0163442	0.187486
ENSG00000143933	CALM2	908.337	756.621	927.682	712.684	1097.6	1036.55	1132.65	1039.49	1053.76	848.878	941.513	838.706	1089.22	1132.6	1206.26	1050.23	1109.07	921.32	1078.27	927.032	0.312232	0.0563175	0.00290102	0.184421	0.0329912	0.18736
ENSG00000166889	PATL1	36.9335	33.8929	35.7485	28.7468	29.0569	27.2982	27.8678	25.1176	36.1437	30.373	31.6342	31.5212	30.2984	26.4645	29.1708	28.472	33.9058	28.3695	29.8094	29.3393	0.638688	0.0464835	0.370686	0.071955	0.0115578	0.187318
ENSG00000009954	BAZ1B	49.9743	43.168	48.9169	38.8271	49.7234	40.5073	46.8109	43.015	56.726	46.403	50.3399	46.2469	47.6205	43.0308	45.0257	44.0077	47.065	45.3199	48.9715	44.2809	0.704799	0.0308192	0.0756703	0.117742	0.0123352	0.187306
ENSG00000110931	CAMKK2	13.1526	10.8254	13.2989	11.0886	14.7137	13.8383	15.0664	13.3898	13.7486	12.4117	12.7949	11.9869	14.5131	11.3162	12.5597	11.8976	14.4493	11.3204	12.959	12.5319	0.919224	-0.0143004	0.202295	0.0966977	0.0147475	0.1872
ENSG00000213672	NCKIPSD	19.9486	14.7109	16.4958	16.9469	24.3163	21.5786	21.8072	21.5633	23.045	19.7159	20.1464	18.927	18.1645	18.3509	19.3908	16.4117	20.6623	19.2383	19.2918	17.5974	0.703239	0.0481566	0.57201	0.0554375	0.0156704	0.187094
ENSG00000163811	WDR43	30.1285	24.5207	30.7564	22.2228	39.1821	32.9708	34.5153	35.6657	39.6629	36.1814	36.0407	33.0836	34.1145	34.7029	34.3257	32.974	39.7606	34.9166	37.7127	34.788	0.457672	0.0618221	0.218599	0.107823	0.0207661	0.18696
ENSG00000100207	TCF20	13.8174	12.545	13.4349	12.4229	13.3669	11.5664	12.3053	11.145	13.2229	12.2503	13.7715	11.2774	13.3976	11.8356	13.454	12.5572	14.0292	12.2111	12.9232	11.2007	0.464155	0.0610825	0.0476964	0.136623	0.0118257	0.186829
ENSG00000131023	LATS1	12.1467	10.1351	11.7878	10.3465	10.3793	8.3476	9.76916	8.41193	13.2204	9.46931	10.1815	10.4752	10.2706	9.12527	9.3805	9.48075	10.5199	9.30362	9.38668	9.97141	0.596864	-0.0529052	0.873003	0.0177975	0.0190864	0.186437
ENSG00000006831	ADIPOR2	78.0472	71.6054	73.7431	64.2415	62.6195	56.1837	60.0926	58.5373	72.1728	65.8901	64.3608	61.3284	69.8545	63.0515	63.6683	60.2936	76.0287	71.1295	72.9644	64.4169	0.0604054	0.099259	0.225058	0.0802558	0.00850051	0.186428
ENSG00000165406	MARCHF8	15.314	14.8173	13.7727	14.9166	9.66472	7.35511	8.95114	7.67344	12.8172	10.3724	10.9682	10.5411	12.5939	10.4978	10.4322	11.8767	13.2514	12.8015	11.3381	10.5139	0.893793	0.0216337	0.866621	-0.0203579	0.0313248	0.186333
ENSG00000130749	ZC3H4	17.069	14.6935	16.4166	15.3917	15.7783	11.5566	13.5836	11.9692	16.7189	13.8461	16.2427	16.1201	15.6045	14.0761	17.1711	13.6925	13.3437	10.8609	12.0577	11.0282	0.637556	-0.0488118	0.154586	0.114826	0.0309781	0.186278
ENSG00000269713	NBPF9	16.1469	14.2866	15.3795	13.7351	16.1762	13.2973	15.3746	13.3837	16.7202	12.524	15.1846	14.4966	16.4251	13.0747	16.5109	14.9827	13.2984	13.3175	13.7057	11.4455	0.939542	-0.0126299	0.0580483	0.132538	0.0108427	0.186178
ENSG00000260914		119.069	88.8848	102.305	92.7166	136.622	125.416	141.297	122.841	126.464	115.404	119.722	113.123	132.067	126.192	133.344	120.262	141.529	110.06	132.804	118.649	0.940339	0.00948791	0.0634828	0.11486	0.0110909	0.185826
ENSG00000272886	DCP1A	15.7047	13.3639	14.3725	12.3268	12.4034	9.40272	10.5638	10.9614	15.3796	13.2419	11.6128	12.0119	12.3185	11.5652	11.6119	11.0419	12.8964	13.2329	12.8316	12.7055	0.640113	0.0529506	0.935397	0.00912652	0.0302906	0.185818
ENSG00000186063	AIDA	104.696	85.6209	103.893	87.4669	141.782	124.656	138.624	130.287	129.418	102.54	112.093	110.227	112.932	111.513	116.243	107.848	135.249	105.087	120.807	103.763	0.924719	-0.00984388	0.109645	0.104415	0.0177175	0.185813
ENSG00000145495	MARCHF6	32.5571	29.8221	29.8813	27.2601	29.8708	24.5262	27.4848	24.85	32.0445	27.4286	26.0899	25.9748	26.2928	24.783	25.602	24.7618	27.1307	26.2304	24.577	24.4792	0.181736	0.0750194	0.653461	0.0343247	0.00748473	0.185757
ENSG00000132793	LPIN3	30.5829	24.7079	28.5766	25.2021	24.0631	20.936	24.8405	21.9909	23.3727	18.8631	23.593	19.3567	21.72	17.5837	21.3214	20.9671	21.3104	17.8508	16.5009	16.9478	0.64389	-0.0472613	0.269276	0.0934013	0.0195891	0.185735
ENSG00000101191	DIDO1	13.4233	11.6611	11.7985	11.5231	13.2146	10.983	11.491	11.6805	13.5218	11.3018	12.6095	11.6882	11.655	10.3807	12.0258	11.0175	12.4772	10.1535	10.7849	9.64768	0.932127	-0.0103691	0.541194	0.048292	0.0115981	0.185703
ENSG00000171720	HDAC3	61.1939	55.7272	61.6012	53.6096	61.4628	57.8298	58.9412	55.2713	68.1399	56.9304	63.6694	61.0053	65.8792	53.7079	57.5612	54.3695	64.7586	61.2011	56.337	53.3044	0.517262	0.0574907	0.337038	0.0699721	0.0141165	0.185694
ENSG00000172057	ORMDL3	56.2768	54.9195	52.2949	47.3399	48.0501	42.0095	48.8218	42.7331	54.5336	46.0669	49.0799	46.3294	74.205	56.0579	65.2204	57.2689	59.0097	56.5483	60.3133	57.6915	0.625498	0.0407094	0.115059	0.100537	0.0198694	0.18566
ENSG00000100883	SRP54	85.3803	82.985	86.5859	66.8134	80.8174	77.1857	76.2285	78.3392	90.4694	72.9937	74.1469	71.8579	73.3248	73.4325	70.6354	67.678	80.3396	74.984	77.9437	69.1561	0.0219188	0.126036	0.260388	0.0896632	0.0160168	0.185611
ENSG00000125686	MED1	18.5993	16.9256	19.7106	15.0652	18.9493	14.6082	17.3206	16.4223	19.7522	16.4601	17.444	15.3708	16.9486	16.6057	18.1307	15.7384	16.5239	15.7837	16.0752	15.6164	0.53487	0.055081	0.0444041	0.145088	0.0136045	0.185413
ENSG00000146463	ZMYM4	41.789	41.0681	43.6373	37.1075	33.9053	29.8731	33.6504	31.6285	43.3147	35.2123	35.1309	32.4993	34.904	32.7322	33.9629	31.4361	34.8279	31.6359	31.7082	29.877	0.159944	0.081513	0.139729	0.0936353	0.0135735	0.185056
ENSG00000102317	RBM3	129.634	112.37	125.705	106.196	149.832	139.682	144.02	141.066	136.518	125.238	125.168	127.293	161.433	148.228	144.707	144.25	201.58	152.839	171.227	150.804	0.570113	0.0367659	0.490421	0.0540735	0.0372568	0.185037
ENSG00000028310	BRD9	34.3542	27.4897	31.9399	28.8872	32.1701	30.2255	31.6947	27.6802	36.1541	32.1069	35.1746	33.2246	34.9061	29.7405	32.1385	30.9078	36.9505	30.2122	30.8178	30.1891	0.963555	0.00632081	0.383234	0.067763	0.0148229	0.185034
ENSG00000107566	ERLIN1	51.0746	49.3175	53.6893	44.6019	52.0605	42.5349	48.2379	43.5735	62.7434	48.1195	53.5975	44.924	49.1903	44.0571	48.8339	46.7243	44.6598	43.1997	45.55	43.2092	0.628128	0.0416288	0.053002	0.128393	0.0248109	0.185029
ENSG00000228716	DHFR	36.3973	37.8417	39.3072	33.7049	39.3956	25.0858	30.4691	27.9663	55.3695	43.5019	43.2921	44.2961	34.5205	33.5185	31.5772	32.1256	39.464	39.83	41.2792	38.8522	0.71706	0.0356458	0.614636	0.0412868	0.038554	0.184562
[truncated: 1,740 more rows]

## Sheet: Table S5
MSigDB Pathway Analysis
	Conditions	Overlap	Genes
[truncated: 39 more rows]

## Sheet: Table S6
Afinity proteomics data
[truncated: 188 more rows]
